# Supplementary material for: HER2-targeting antibody drug conjugate FS-1502 in HER2-expressing metastatic breast cancer: a phase 1a/1b trial
Source: Nat Commun. 2024 Jun 17;15:5158. doi: 10.1038/s41467-024-48798-w (PMC11183070; doi:10.1038/s41467-024-48798-w)
Supplement: Supplementary file 4 — Source Data [file 41467_2024_48798_MOESM4_ESM.xlsx]

## Sheet: Fig 1
Source Data Date: 12JAN2023
Cutoff Date: 24DEC2022
Table 14.1.1.1.1 Subject Disposition	(ESS)
Status Statistic	FS0.1mg/kg Q4W		FS0.2mg/kg Q4W		FS0.4mg/kg Q4W		FS0.6mg/kg Q4W		FS0.8mg/kg Q4W		FS1.0mg/kg Q4W		FS1.0mg/kg Q3W		FS1.3mg/kg Q4W
Number of Subjects
Enrolled n		3		4		5		7		4		6		3		6
Failed Screening n		0		0		0		0		0		0		0		0
Inclusion Criteria Not n		0		0		0		0		0		0		0		0
Met Exclusion Criteria Met n		0		0		0		0		0		0		0		0
Other Reasons n		0		0		0		0		0		0		0		0
Passed Screening but not n		0		0		0		0		0		0		0		0
Treated
Treated n		3		4		5		7		4		6		3		6
End of Treatment[1] n (%)	3	(100%)	4	(100%)	5	(100%)	7	(100%)	4	(100%)	5	(83.3%)	3	(100%)	6	(100%)
Adverse Event n (%)		0		0		0		0		0		0	1	(33.3%)		0
Protocol Violation n (%)		0		0		0		0		0		0		0		0
Lost to Follow up n (%)		0		0		0		0		0		0		0		0
Subject Withdrew Inform n (%)	1	(33.3%)		0		0	1	(14.3%)	1	(25.0%)	1	(20.0%)		0		0
Consent
Lack of Compliance of n (%)		0		0		0		0		0		0		0		0
Protocol
Pregnancy n (%)		0		0		0		0		0		0		0		0
Study Termination by n (%)		0		0		0		0		0		0		0		0
Sponsor
Study Termination by n (%)		0		0		0		0		0		0		0		0
Investigator
Progressive Disease n (%)	2	(66.7%)	4	(100%)	5	(100%)	6	(85.7%)	3	(75.0%)	4	(80.0%)	2	(66.7%)	6	(100%)
[1]Percentagae are based on all Enrolled Subjects Set.
[2]Study follow-up time is defined as the duration from the first dose date to the study discontinuation date (e.g. death, consent withdrawal,
lost to follow-up) or to cutoff date if the patient is still ongoing.
Source Data Date: 12JAN2023
Cutoff Date: 24DEC2022
Table 14.1.1.1.1 Subject Disposition (ESS)
Status Statistic		FS1.3mg/kg Q3W		FS1.7mg/kg Q4W		FS1.7mg/kg Q3W		FS2.3mg/kg Q3W		FS3.0mg/kg Q3W		FS3.5mg/kg Q3W		Total
Number of Subjects Enrolled n Failed Screening n Inclusion Criteria Not n Met			4 0 0		5 0 0		4 0 0		89 0 0		9 0 0	1 0 0		150 57 17
Exclusion Criteria Met n			0		0		0		0		0	0		35
Other Reasons n			0		0		0		0		0	0		5
Passed Screening but not n			0		0		0		0		0	0		0
Treated
Treated n			4		5		4		89		9	1		150
End of Treatment[1] n	(%)	3	(75.0%)	3	(60.0%)	3	(75.0%)	42	(47.2%)	9	(100%)	0	97	(64.7%)
Adverse Event n	(%)		0		0		0	3	(7.1%)	1	(11.1%)	0	5	(5.2%)
Protocol Violation n	(%)		0		0		0		0		0	0		0
Lost to Follow up n	(%)		0		0		0		0		0	0		0
Subject Withdrew Inform n	(%)		0		0		0	3	(7.1%)		0	0	7	(7.2%)
Consent
Lack of Compliance of n	(%)		0		0		0		0		0	0		0
Protocol
Pregnancy n	(%)		0		0		0		0		0	0		0
Study Termination by Sponsor n	(%)		0		0		0		0		0	0		0
Study Termination by n	(%)		0		0		0	1	(2.4%)	2	(22.2%)	0	3	(3.1%)
Investigator
Progressive Disease n	(%)	3	(100%)	3	(100%)	3	(100%)	31	(73.8%)	5	(55.6%)	0	77	(79.4%)
[1]Percentagae are based on all Enrolled Subjects Set.
[2]Study follow-up time is defined as the duration from the first dose date to the study discontinuation date (e.g. death, consent withdrawal,
lost to follow-up) or to cutoff date if the patient is still ongoing.
Source Data Date: 12JAN2023
Cutoff Date: 24DEC2022
Table 14.1.1.1.1 Subject Disposition (ESS)
FS0.1mg/kg FS0.2mg/kg FS0.4mg/kg FS0.6mg/kg FS0.8mg/kg FS1.0mg/kg FS1.0mg/kg FS1.3mg/kg
Status Statistic Q4W Q4W Q4W Q4W Q4W Q4W Q3W Q4W
Death n (%) 0 0 0 0 0 0 0 0
Other n (%) 0 0 0 0 0 0 0 0
End of Study[1] n (%) 3 (100%) 3 (75.0%) 2 (40.0%) 1 (14.3%) 2 (50.0%) 2 (33.3%) 2 (66.7%) 1 (16.7%)
Adverse Event n (%) 0 0 0 0 0 0 0 0
Protocol Violation n (%) 0 0 0 0 0 0 0 0
Lost to Follow up n (%) 1 (33.3%) 1 (33.3%) 1 (50.0%) 0 1 (50.0%) 0 1 (50.0%) 0
Subject Withdrew Inform n (%) 1 (33.3%) 0 0 1 (100%) 1 (50.0%) 1 (50.0%) 0 0
Consent
Lack of Compliance of n (%) 0 0 0 0 0 0 0 0
Protocol
Progressive Disease n (%) 0 0 0 0 0 0 0 0
Pregnancy n (%) 0 0 0 0 0 0 0 0
Study Termination by n (%) 0 0 0 0 0 0 0 0
Sponsor
Study Termination by n (%) 0 0 0 0 0 0 0 0
Investigator
Death n (%) 1 (33.3%) 2 (66.7%) 1 (50.0%) 0 0 1 (50.0%) 1 (50.0%) 1 (100%)
Other n (%) 0 0 0 0 0 0 0 0
Study Follow-up Time Median 9.9220 11.0390 25.7248 24.8049 24.8214 21.4867 21.3224 14.7515
(Months) [2]
[1]Percentagae are based on all Enrolled Subjects Set.
[2]Study follow-up time is defined as the duration from the first dose date to the study discontinuation date (e.g. death, consent withdrawal,
lost to follow-up) or to cutoff date if the patient is still ongoing.
Source Data Date: 12JAN2023
Cutoff Date: 24DEC2022
Table 14.1.1.1.1 Subject Disposition (ESS)
Status Statistic		FS1.3mg/kg Q3W		FS1.7mg/kg Q4W		FS1.7mg/kg Q3W	FS2.3mg/kg Q3W		FS3.0mg/kg Q3W		FS3.5mg/kg Q3W		Total
Death n	(%)		0		0	0	2	(4.8%)	1	(11.1%)	0	3	(3.1%)
Other n	(%)		0		0	0	2	(4.8%)		0	0	2	(2.1%)
End of Study[1] n	(%)	1	(25.0%)	1	(20.0%)	0	3	(3.4%)	4	(44.4%)	0	25	(16.7%)
Adverse Event n	(%)		0		0	0		0		0	0		0
Protocol Violation n	(%)		0		0	0		0		0	0		0
Lost to Follow up n	(%)		0		0	0	1	(33.3%)		0	0	6	(24.0%)
Subject Withdrew Inform n	(%)		0		0	0		0		0	0	4	(16.0%)
Consent
Lack of Compliance of n	(%)		0		0	0		0		0	0		0
Protocol
Progressive Disease n	(%)		0		0	0		0		0	0		0
Pregnancy n	(%)		0		0	0		0		0	0		0
Study Termination by Sponsor n	(%)		0		0	0		0		0	0		0
Study Termination by n	(%)		0		0	0		0		0	0		0
Investigator
Death n	(%)	1	(100%)	1	(100%)	0	2	(66.7%)	4	(100%)	0	15	(60.0%)
Other n	(%)		0		0	0		0		0	0		0
Study Follow-up Time (Months) Median 19.8111 20.0739 18.2341 4.7967 10.4805 12.0903 5.8152
[2]
[1]Percentagae are based on all Enrolled Subjects Set.
[2]Study follow-up time is defined as the duration from the first dose date to the study discontinuation date (e.g. death, consent withdrawal,
lost to follow-up) or to cutoff date if the patient is still ongoing.

## Sheet: Fig 2a
subject_id	dose_group	Overall response	Time Since Treatment Initiation (Weeks)
S02013	FS2.3 Q3W	PR	76.1429
S02013	FS2.3 Q3W	SD	76.1429
S03009	FS2.3 Q3W	PR	75.4286
S03009	FS2.3 Q3W	SD	75.4286
S01044	FS2.3 Q3W	PR	68.5714
S01043	FS2.3 Q3W	PD	68
S01043	FS2.3 Q3W	PR	68
S01043	FS2.3 Q3W	SD	68
S01046	FS2.3 Q3W	SD	45.2857
S01053	FS2.3 Q3W	PR	38.2857
S01053	FS2.3 Q3W	SD	38.2857
S03014	FS2.3 Q3W	SD	37.1429
S01047	FS2.3 Q3W	PD	35.4286
S01047	FS2.3 Q3W	PR	35.4286
S01047	FS2.3 Q3W	SD	35.4286
S01049	FS2.3 Q3W	PR	34.1429
S01049	FS2.3 Q3W	SD	34.1429
S01051	FS2.3 Q3W	PR	34.1429
S01051	FS2.3 Q3W	SD	34.1429
S04009	FS2.3 Q3W	CR	32.5714
S01056	FS2.3 Q3W	PR	31
S01056	FS2.3 Q3W	SD	31
S04010	FS2.3 Q3W	PR	28.5714
S04010	FS2.3 Q3W	SD	28.5714
S01057	FS2.3 Q3W	PR	28.4286
S06001	FS2.3 Q3W	PR	26.8571
S06001	FS2.3 Q3W	SD	26.8571
S02025	FS2.3 Q3W	PR	25.2857
S03018	FS2.3 Q3W	PR	25.2857
S03018	FS2.3 Q3W	SD	25.2857
S03019	FS2.3 Q3W	SD	24.2857
S01052	FS2.3 Q3W	SD	23.1429
S01054	FS2.3 Q3W	NE	23.1429
S01054	FS2.3 Q3W	PD	23.1429
S01054	FS2.3 Q3W	PR	23.1429
S01054	FS2.3 Q3W	SD	23.1429
S03024	FS2.3 Q3W	PR	22.2857
S03024	FS2.3 Q3W	SD	22.2857
S05005	FS2.3 Q3W	PR	22.1429
S05005	FS2.3 Q3W	SD	22.1429
S01058	FS2.3 Q3W	PR	21
S01060	FS2.3 Q3W	PR	21
S01060	FS2.3 Q3W	SD	21
S04017	FS2.3 Q3W	PR	20.5714
S04017	FS2.3 Q3W	SD	20.5714
S03030	FS2.3 Q3W	SD	20.1429
S01062	FS2.3 Q3W	PR	19.8571
S02027	FS2.3 Q3W	PR	19.2857
S02027	FS2.3 Q3W	SD	19.2857
S05004	FS2.3 Q3W	PR	19.2857
S05004	FS2.3 Q3W	SD	19.2857
S03027	FS2.3 Q3W	SD	19.1429
S03031	FS2.3 Q3W	SD	19.1429
S05007	FS2.3 Q3W	PR	18.5714
S05007	FS2.3 Q3W	SD	18.5714
S07009	FS2.3 Q3W	SD	18.2857
S05003	FS2.3 Q3W	PR	18.1429
S04018	FS2.3 Q3W	SD	18
S07003	FS2.3 Q3W	PD	17.5714
S07003	FS2.3 Q3W	SD	17.5714
S08005	FS2.3 Q3W	PR	16.2857
S06009	FS2.3 Q3W	CR	15.5714
S10002	FS2.3 Q3W	PR	15.5714
S10002	FS2.3 Q3W	SD	15.5714
S03025	FS2.3 Q3W	PD	15.2857
S03025	FS2.3 Q3W	SD	15.2857
S05008	FS2.3 Q3W	PD	15.2857
S05008	FS2.3 Q3W	SD	15.2857
S08003	FS2.3 Q3W	PR	15.2857
S08006	FS2.3 Q3W	PD	15.2857
S08006	FS2.3 Q3W	PR	15.2857
S08006	FS2.3 Q3W	SD	15.2857
S07012	FS2.3 Q3W	SD	13.2857
S03026	FS2.3 Q3W	PD	12.5714
S03026	FS2.3 Q3W	SD	12.5714
S01067	FS2.3 Q3W	PD	11.8571
S01067	FS2.3 Q3W	PR	11.8571
S06002	FS2.3 Q3W	PD	11.1429
S06002	FS2.3 Q3W	SD	11.1429
S01059	FS2.3 Q3W	PD	11
S01059	FS2.3 Q3W	SD	11
S07005	FS2.3 Q3W	PD	9.57143
S07005	FS2.3 Q3W	SD	9.57143
S03010	FS2.3 Q3W	PD	9.42857
S03010	FS2.3 Q3W	SD	9.42857
S07006	FS2.3 Q3W	PD	9.28571
S07006	FS2.3 Q3W	SD	9.28571
S01063	FS2.3 Q3W	SD	9.14286
S02014	FS2.3 Q3W	PD	9.14286
S02014	FS2.3 Q3W	PR	9.14286
S08004	FS2.3 Q3W	SD	9
S01068	FS2.3 Q3W	PR	8
S07004	FS2.3 Q3W	SD	7.14286
S06008	FS2.3 Q3W	PR	6.57143
S06008	FS2.3 Q3W	SD	6.57143
S04019	FS2.3 Q3W	PD	6.28571
S04019	FS2.3 Q3W	SD	6.28571
S06007	FS2.3 Q3W	PR	6
S04014	FS2.3 Q3W	PD	5.14286
S07013	FS2.3 Q3W	PD	3.42857
S03034	FS2.3 Q3W	PD	3.28571
S08002	FS2.3 Q3W	PD	3.28571
S02023	FS2.3 Q3W	PD	3.14286
S04013	FS2.3 Q3W	PD	3.14286
S03037	FS2.3 Q3W	PD	3
S06005	FS2.3 Q3W	PD	3

## Sheet: Fig 2b
subject_id	dose_group	Best overall response	Percent Change from Baseline
S06005	FS2.3 Q3W	PD	33.3333
S08002	FS2.3 Q3W	PD	31.25
S03037	FS2.3 Q3W	PD	29.7872
S02023	FS2.3 Q3W	PD	22.6415
S03026	FS2.3 Q3W	SD	16.6667
S07004	FS2.3 Q3W	SD	14.6341
S06002	FS2.3 Q3W	SD	14.2857
S03034	FS2.3 Q3W	PD	12
S04013	FS2.3 Q3W	PD	11.3392
S01059	FS2.3 Q3W	SD	4.6875
S07013	FS2.3 Q3W	PD	2.08333
S01052	FS2.3 Q3W	SD	0
S01063	FS2.3 Q3W	SD	0
S03031	FS2.3 Q3W	SD	0
S07006	FS2.3 Q3W	SD	0
S04019	FS2.3 Q3W	SD	-5.44413
S07009	FS2.3 Q3W	SD	-8.33333
S04018	FS2.3 Q3W	SD	-11.8674
S07012	FS2.3 Q3W	SD	-12.1429
S07005	FS2.3 Q3W	SD	-12.6087
S03019	FS2.3 Q3W	SD	-12.987
S03025	FS2.3 Q3W	SD	-16.3636
S03010	FS2.3 Q3W	SD	-16.4384
S04014	FS2.3 Q3W	PD	-16.8375
S01046	FS2.3 Q3W	SD	-19.2308
S03014	FS2.3 Q3W	SD	-20.6897
S03030	FS2.3 Q3W	SD	-21.7391
S03027	FS2.3 Q3W	SD	-25.5319
S08004	FS2.3 Q3W	SD	-25.731
S07003	FS2.3 Q3W	SD	-28.481
S05008	FS2.3 Q3W	SD	-29.1913
S01049	FS2.3 Q3W	PR	-31.25
S06008	FS2.3 Q3W	SD	-31.5789
S01067	FS2.3 Q3W	SD	-32.6923
S01056	FS2.3 Q3W	PR	-36.3636
S01054	FS2.3 Q3W	SD	-36.8421
S06007	FS2.3 Q3W	SD	-37.3333
S03024	FS2.3 Q3W	PR	-37.7049
S03018	FS2.3 Q3W	PR	-37.931
S01053	FS2.3 Q3W	PR	-40
S01047	FS2.3 Q3W	PR	-40.6504
S04010	FS2.3 Q3W	PR	-43.9678
S01062	FS2.3 Q3W	PR	-45.4545
S05005	FS2.3 Q3W	SD	-46.4286
S05007	FS2.3 Q3W	SD	-46.5517
S10002	FS2.3 Q3W	SD	-47.5
S04017	FS2.3 Q3W	PR	-48.9209
S05003	FS2.3 Q3W	PR	-49.7699
S06001	FS2.3 Q3W	PR	-51.8182
S08005	FS2.3 Q3W	PR	-52.7778
S02025	FS2.3 Q3W	PR	-56.6667
S01068	FS2.3 Q3W	PR	-58.0645
S05004	FS2.3 Q3W	PR	-58.5859
S06009	FS2.3 Q3W	SD	-61.3333
S02013	FS2.3 Q3W	PR	-62.7907
S08006	FS2.3 Q3W	SD	-63.1206
S01060	FS2.3 Q3W	PR	-64.2857
S02027	FS2.3 Q3W	SD	-64.7887
S03009	FS2.3 Q3W	PR	-65.2174
S01043	FS2.3 Q3W	PR	-67.1429
S02014	FS2.3 Q3W	SD	-68.75
S01057	FS2.3 Q3W	PR	-74.2857
S08003	FS2.3 Q3W	PR	-74.5455
S01051	FS2.3 Q3W	PR	-80.9524
S01044	FS2.3 Q3W	PR	-93.3333
S01058	FS2.3 Q3W	PR	-93.75
S04009	FS2.3 Q3W	CR	-100

## Sheet: Fig 2c
dose group	analysis value	Survival Probability	At Risk	EVENT	CENSORED	TATRISK
FS2.3 Q3W	0	1	67	0
FS2.3 Q3W	1.18275	0.985075	67	1
FS2.3 Q3W	1.21561	0.970149	66	1
FS2.3 Q3W	1.24846	0.955224	65	1
FS2.3 Q3W	1.28131	0.940299	64	1
FS2.3 Q3W	1.31417	0.910448	63	2
FS2.3 Q3W	1.31417		63	0	0.910448
FS2.3 Q3W	1.34702	0.895274	60	1
FS2.3 Q3W	1.34702		60	0	0.895274
FS2.3 Q3W	1.37988	0.879838	58	1
FS2.3 Q3W	2.10267	0.864402	57	1
FS2.3 Q3W	2.62834	0.848966	56	1
FS2.3 Q3W	2.66119		55	0	0.848966
FS2.3 Q3W	2.75975	0.817523	54	2
FS2.3 Q3W	2.75975		54	0	0.817523
FS2.3 Q3W	2.79261	0.801493	51	1
FS2.3 Q3W	2.79261		51	0	0.801493
FS2.3 Q3W	2.79261		51	0	0.801493
FS2.3 Q3W	2.82546		48	0	0.801493
FS2.3 Q3W	2.98973		47	0	0.801493
FS2.3 Q3W	3.02259	0.78407	46	1
FS2.3 Q3W	3.41684		45	0	0.78407
FS2.3 Q3W	3.54825	0.76625	44	1
FS2.3 Q3W	3.94251	0.74843	43	1
FS2.3 Q3W	3.94251		43	0	0.74843
FS2.3 Q3W	4.00821		41	0	0.74843
FS2.3 Q3W	4.07392	0.729719	40	1
FS2.3 Q3W	4.07392		40	0	0.729719
FS2.3 Q3W	4.10678		38	0	0.729719
FS2.3 Q3W	4.17248	0.709997	37	1
FS2.3 Q3W	4.17248		37	0	0.709997
FS2.3 Q3W	4.17248		37	0	0.709997
FS2.3 Q3W	4.20534	0.64735	34	3
FS2.3 Q3W	4.20534		34	0	0.64735
FS2.3 Q3W	4.23819		30	0	0.64735
FS2.3 Q3W	4.3039		29	0	0.64735
FS2.3 Q3W	4.33676		28	0	0.64735
FS2.3 Q3W	4.40246		27	0	0.64735
FS2.3 Q3W	4.40246		27	0	0.64735
FS2.3 Q3W	4.40246		27	0	0.64735
FS2.3 Q3W	4.40246		27	0	0.64735
FS2.3 Q3W	4.43532		23	0	0.64735
FS2.3 Q3W	4.56674	0.617925	22	1
FS2.3 Q3W	5.42094	0.5885	21	1
FS2.3 Q3W	5.42094		21	0	0.5885
FS2.3 Q3W	5.48665		19	0	0.5885
FS2.3 Q3W	5.58522		18	0	0.5885
FS2.3 Q3W	5.71663		17	0	0.5885
FS2.3 Q3W	5.78234		16	0	0.5885
FS2.3 Q3W	5.78234		16	0	0.5885
FS2.3 Q3W	5.97947		14	0	0.5885
FS2.3 Q3W	6.47228		13	0	0.5885
FS2.3 Q3W	7.09651		12	0	0.5885
FS2.3 Q3W	8.14784		11	0	0.5885
FS2.3 Q3W	8.37782		10	0	0.5885
FS2.3 Q3W	8.44353		9	0	0.5885
FS2.3 Q3W	8.50924		8	0	0.5885
FS2.3 Q3W	8.54209	0.504429	7	1
FS2.3 Q3W	9.10062		6	0	0.504429
FS2.3 Q3W	9.92197		5	0	0.504429
FS2.3 Q3W	15.2772		4	0	0.504429
FS2.3 Q3W	15.4743	0.336286	3	1
FS2.3 Q3W	16.5914		2	0	0.336286
FS2.3 Q3W	16.7885	0.336286	1	0	0.336286
FS2.3 Q3W	0		67			0
FS2.3 Q3W	1		67			1
FS2.3 Q3W	2		57			2
FS2.3 Q3W	3		46			3
FS2.3 Q3W	4		41			4
FS2.3 Q3W	5		21			5
FS2.3 Q3W	6		13			6
FS2.3 Q3W	7		12			7
FS2.3 Q3W	8		11			8
FS2.3 Q3W	9		6			9
FS2.3 Q3W	10		4			10
FS2.3 Q3W	11		4			11
FS2.3 Q3W	12		4			12
FS2.3 Q3W	13		4			13
FS2.3 Q3W	14		4			14
FS2.3 Q3W	15		4			15
FS2.3 Q3W	16		2			16
FS2.3 Q3W	17		0			17

## Sheet: Fig 3
Parameter	visit	Parameter(N)	time point	mean	stderr	mean - stderr	mean + stderr
FS-1502(ng/mL)-C1	C1	1	0	16705.7	3457.58	13248.1	20163.3
FS-1502(ng/mL)-C1	C1	1	0.166667	41171	1949.92	39221.1	43120.9
FS-1502(ng/mL)-C1	C1	1	1	28080.3	928.855	27151.5	29009.2
FS-1502(ng/mL)-C1	C1	1	2	21060.8	823.858	20237	21884.7
FS-1502(ng/mL)-C1	C1	1	3	17077.6	859.675	16217.9	17937.3
FS-1502(ng/mL)-C1	C1	1	5	12442.6	892.404	11550.2	13335
FS-1502(ng/mL)-C1	C1	1	7	9978.13	754.92	9223.21	10733
FS-1502(ng/mL)-C1	C1	1	9	7582.7	628.83	6953.87	8211.53
FS-1502(ng/mL)-C1	C1	1	11	5331.47	481.813	4849.65	5813.28
FS-1502(ng/mL)-C1	C1	1	14	2625.32	299.182	2326.14	2924.51
FS-1502(ng/mL)-C1	C1	1	17	1614.01	232.842	1381.16	1846.85
FS-1502(ng/mL)-C1	C2	1	21	723.658	69.2515	654.406	792.909
FS-1502(ng/mL)-C3	C3	1	42	19530.5	4261.61	15268.9	23792.1
FS-1502(ng/mL)-C3	C3	1	42.1667	45152.8	2014.01	43138.8	47166.8
FS-1502(ng/mL)-C3	C3	1	43	32750	1644.34	31105.6	34394.3
FS-1502(ng/mL)-C3	C3	1	44	26265.3	1346.18	24919.2	27611.5
FS-1502(ng/mL)-C3	C3	1	45	22259.8	1174.82	21085	23434.6
FS-1502(ng/mL)-C3	C3	1	47	17438.9	1005.53	16433.4	18444.5
FS-1502(ng/mL)-C3	C3	1	49	14042.8	890.321	13152.5	14933.1
FS-1502(ng/mL)-C3	C3	1	51	11664.5	726.348	10938.2	12390.9
FS-1502(ng/mL)-C3	C3	1	53	8362.33	635.76	7726.57	8998.09
FS-1502(ng/mL)-C3	C3	1	56	5468.17	503.937	4964.24	5972.11
FS-1502(ng/mL)-C3	C3	1	59	3473.26	356.18	3117.08	3829.44
FS-1502(ng/mL)-C3	C4	1	63	1241.49	211.916	1029.58	1453.41
Total antibody(ng/mL)-C1	C1	2	0	19938.7	4182.54	15756.2	24121.3
Total antibody(ng/mL)-C1	C1	2	0.166667	51268.8	2151.84	49117	53420.6
Total antibody(ng/mL)-C1	C1	2	1	35016	1740.14	33275.9	36756.2
Total antibody(ng/mL)-C1	C1	2	2	26311.7	1430.29	24881.4	27742
Total antibody(ng/mL)-C1	C1	2	3	21279.3	1243.54	20035.8	22522.9
Total antibody(ng/mL)-C1	C1	2	5	15360.4	1155.56	14204.9	16516
Total antibody(ng/mL)-C1	C1	2	7	12391.3	957.154	11434.1	13348.4
Total antibody(ng/mL)-C1	C1	2	9	11121.2	1024.72	10096.5	12145.9
Total antibody(ng/mL)-C1	C1	2	11	9636.89	971.702	8665.19	10608.6
Total antibody(ng/mL)-C1	C1	2	14	6556.66	861.654	5695.01	7418.31
Total antibody(ng/mL)-C1	C1	2	17	4321.3	585.303	3736	4906.6
Total antibody(ng/mL)-C1	C2	2	21	1909.72	199.86	1709.86	2109.58
Total antibody(ng/mL)-C3	C3	2	42	24658.1	5061.82	19596.2	29719.9
Total antibody(ng/mL)-C3	C3	2	42.1667	54697.7	3107.56	51590.2	57805.3
Total antibody(ng/mL)-C3	C3	2	43	40591.2	2687.84	37903.4	43279
Total antibody(ng/mL)-C3	C3	2	44	31984.7	2141.11	29843.6	34125.8
Total antibody(ng/mL)-C3	C3	2	45	27242.2	1857.96	25384.2	29100.1
Total antibody(ng/mL)-C3	C3	2	47	22144.9	1614.22	20530.7	23759.2
Total antibody(ng/mL)-C3	C3	2	49	17380.3	1442.61	15937.7	18823
Total antibody(ng/mL)-C3	C3	2	51	15019.6	1383.31	13636.2	16402.9
Total antibody(ng/mL)-C3	C3	2	53	14408.2	1712.68	12695.5	16120.8
Total antibody(ng/mL)-C3	C3	2	56	11004.5	1410.19	9594.35	12414.7
Total antibody(ng/mL)-C3	C3	2	59	7416.09	996.872	6419.22	8412.96
Total antibody(ng/mL)-C3	C4	2	63	3465.54	554.212	2911.33	4019.76
MMAF(Free)(ng/mL)-C1	C1	3	0	0.00689182	0.00149693	0.00539488	0.00838875
MMAF(Free)(ng/mL)-C1	C1	3	0.166667	0.12897	0.0119626	0.117007	0.140933
MMAF(Free)(ng/mL)-C1	C1	3	1	0.354709	0.0519659	0.302743	0.406675
MMAF(Free)(ng/mL)-C1	C1	3	2	0.392931	0.0703276	0.322604	0.463259
MMAF(Free)(ng/mL)-C1	C1	3	3	0.430004	0.0762244	0.353779	0.506228
MMAF(Free)(ng/mL)-C1	C1	3	5	0.588349	0.087736	0.500613	0.676085
MMAF(Free)(ng/mL)-C1	C1	3	7	0.558615	0.103348	0.455268	0.661963
MMAF(Free)(ng/mL)-C1	C1	3	9	0.376388	0.0586142	0.317774	0.435002
MMAF(Free)(ng/mL)-C1	C1	3	11	0.274245	0.0337897	0.240455	0.308035
MMAF(Free)(ng/mL)-C1	C1	3	14	0.209086	0.0272774	0.181809	0.236364
MMAF(Free)(ng/mL)-C1	C1	3	17	0.160462	0.0244784	0.135983	0.18494
MMAF(Free)(ng/mL)-C1	C2	3	21	0.130022	0.0149796	0.115043	0.145002
MMAF(Free)(ng/mL)-C3	C3	3	42	0.165311	0.0130911	0.15222	0.178402
MMAF(Free)(ng/mL)-C3	C3	3	42.1667	0.21391	0.0213266	0.192583	0.235237
MMAF(Free)(ng/mL)-C3	C3	3	43	0.283587	0.0235533	0.260033	0.30714
MMAF(Free)(ng/mL)-C3	C3	3	44	0.283842	0.0244888	0.259353	0.30833
MMAF(Free)(ng/mL)-C3	C3	3	45	0.302746	0.0279655	0.27478	0.330711
MMAF(Free)(ng/mL)-C3	C3	3	47	0.380035	0.0394693	0.340566	0.419504
MMAF(Free)(ng/mL)-C3	C3	3	49	0.328479	0.0336485	0.294831	0.362128
MMAF(Free)(ng/mL)-C3	C3	3	51	0.302017	0.0374187	0.264599	0.339436
MMAF(Free)(ng/mL)-C3	C3	3	53	0.26893	0.0312143	0.237716	0.300144
MMAF(Free)(ng/mL)-C3	C3	3	56	0.248292	0.0295826	0.21871	0.277875
MMAF(Free)(ng/mL)-C3	C3	3	59	0.227809	0.0284169	0.199392	0.256226
MMAF(Free)(ng/mL)-C3	C4	3	63	0.182276	0.0220545	0.160222	0.204331

## Sheet: Table 1 and Suppl Table 1
Fosun Source Data Date: 12JAN2023
FS-CY1502-Ph1-01 Cutoff Date: 24DEC2022
Publication Page 1 of 4
表格 14.1.3.1.1	Demographics and Baseline Characteristics (SS)
Variable/ Category	Statistic	FS0.1mg/kg Q4W (N=3)	FS0.2mg/kg Q4W (N=4)	FS0.4mg/kg Q4W (N=5)	FS0.6mg/kg Q4W (N=7)	FS0.8mg/kg Q4W (N=4)	FS1.0mg/kg Q4W (N=6)	FS1.0mg/kg Q3W (N=3)	FS1.3mg/kg Q4W (N=6)
Age (Years)	n (%) Mean (SD)	3 (100%) 45.3 (7.57)	4 (100%) 44.8 (10.87)	5 (100%) 53.4 (8.85)	7 (100%) 44.9 (8.40)	4 (100%) 51.0 (13.44)	6 (100%) 53.2 (14.13)	3 (100%) 48.0 (13.08)	6 (100%) 52.8 (9.77)
Sex			Median Q1, Q3 Min, Max		42.0 40.0, 54.0 40, 54		41.5 37.0, 52.5 36, 60		51.0 49.0, 58.0 43, 66		43.0 38.0, 55.0 35, 57		49.5 40.0, 62.0 38, 67		52.5 44.0, 66.0 33, 71		42.0 39.0, 63.0 39, 63		55.0 49.0, 58.0 36, 64
Male			n	(%)		0		0		0		0		0		0		0		0
Female			n	(%)	3	(100%)	4	(100%)	5	(100%)	7	(100%)	4	(100%)	6	(100%)	3	(100%)	6	(100%)
Race
Asian			n	(%)	3	(100%)	4	(100%)	5	(100%)	7	(100%)	4	(100%)	6	(100%)	3	(100%)	6	(100%)
Other			n	(%)		0		0		0		0		0		0		0		0
Ethnicity
Han			n	(%)	3	(100%)	4	(100%)	5	(100%)	7	(100%)	3	(75.0%)	6	(100%)	3	(100%)	6	(100%)
Other			n	(%)		0		0		0		0	1	(25.0%)		0		0		0
Height at	Baseline	(cm)	n	(%)	3	(100%)	4	(100%)	5	(100%)	7	(100%)	4	(100%)	6	(100%)	3	(100%)	6	(100%)
Mean (SD)	161	163	160.2	161	163.5	160.42	162	162.75
	-6.083	-4.243	-4.764	-6.506	-5.802	-5.024	-3	-3.684
Median	158	162.5	159	160	165.5	158.5	162	163
Q1, Q3	157.00,	159.50,	158.00,	158.00,	160.00,	157.00,	159.00,	159.50,
	168	166.5	165	168	167	165	165	165
Min, Max	157.0, 168.0	159.0, 168.0	154.0, 165.0	150.0, 168.0	155.0, 168.0	155.5, 168.0	159.0, 165.0	158.0, 168.0
BMI(kg/m2) = weight(kg)/height(m).
Age (years): Calculated relative to informed consent date.
Source: Listing 16.2.4.1
Program: \\sasoa\Projects\FS1502\FS-CY1502-Ph1-01\Publication\PreProd\Production\Prog\tlf\t-dbc.sas, Output: T14_1_3_1_1.rtf, Run:
2023-02-06 10:30
Fosun Source Data Date: 12JAN2023
FS-CY1502-Ph1-01 Cutoff Date: 24DEC2022
Publication Page 2 of 4
表格 14.1.3.1.1	Demographics and Baseline Characteristics (SS)
Variable/ Category	Statistic	FS1.3mg/kg Q3W (N=4)	FS1.7mg/kg Q4W (N=5)	FS1.7mg/kg Q3W (N=4)	FS2.3mg/kg Q3W (N=89)	FS3.0mg/kg Q3W (N=9)	FS3.5mg/kg Q3W (N=1)	Total (N=150)
Age (Years)	n (%) Mean (SD) Median Q1, Q3 Min, Max	4 (100%) 43.0 (11.40) 43.5 34.5, 51.5 29, 56	5 (100%) 55.8 (13.01) 54.0 53.0, 60.0 38, 74	4 (100%) 49.8 (9.00) 49.5 44.0, 55.5 39, 61	89 (100%) 51.7 (10.70) 52.0 44.0, 59.0 27, 76	9 (100%) 56.9 (7.64) 57.0 56.0, 63.0 44, 66	1 (100%) 47.0 (-) 47.0 47.0, 47.0 47, 47	150 (100%) 51.2 (10.61) 52.0 43.0, 58.0 27, 76
Sex
Male		n	(%)		0		0		0	1	(1.1%)	3	(33.3%)		0	4	(2.7%)
Female		n	(%)	4	(100%)	5	(100%)	4	(100%)	88	(98.9%)	6	(66.7%)	1	(100%)	146	(97.3%)
Race
Asian		n	(%)	4	(100%)	5	(100%)	4	(100%)	89	(100%)	9	(100%)	1	(100%)	150	(100%)
Other		n	(%)		0		0		0		0		0		0		0
Ethnicity
Han		n	(%)	4	(100%)	5	(100%)	4	(100%)	84	(94.4%)	9	(100%)	1	(100%)	144	(96.0%)
Other		n	(%)		0		0		0	5	(5.6%)		0		0	6	(4.0%)
Height at	Baseline (cm)	n	(%)	4	(100%)	5	(100%)	4	(100%)	89	(100%)	9	(100%)	1	(100%)	150	(100%)
Mean (SD)	156.25 (4.113)	160.20 (3.899)	160.75 (2.986)	158.91 (5.193)	164.00 (5.809)	154.00 (-)	159.89 (5.222)
Median	157	160	160	158	164	154	160
Q1, Q3	153.00, 159.50	160.00, 163.00	159.00, 162.50	156.00, 162.00	160.00, 168.00	154.00, 154.00	157.00, 164.00
Min, Max	151.0, 160.0	154.0, 164.0	158.0, 165.0	146.0, 172.0	156.0, 172.0	154.0, 154.0	146.0, 172.0
BMI(kg/m2) = weight(kg)/height(m).
Age (years): Calculated relative to informed consent date.
Source: Listing 16.2.4.1
Program: \\sasoa\Projects\FS1502\FS-CY1502-Ph1-01\Publication\PreProd\Production\Prog\tlf\t-dbc.sas, Output: T14_1_3_1_1.rtf, Run:
2023-02-06 10:30
Fosun Source Data Date: 12JAN2023
FS-CY1502-Ph1-01 Cutoff Date: 24DEC2022
Publication Page 3 of 4
表格 14.1.3.1.1 Demographics and Baseline Characteristics (SS)
Variable/ Category	Statistic	FS0.1mg/kg Q4W (N=3)	FS0.2mg/kg Q4W (N=4)	FS0.4mg/kg Q4W (N=5)	FS0.6mg/kg Q4W (N=7)	FS0.8mg/kg Q4W (N=4)	FS1.0mg/kg Q4W (N=6)	FS1.0mg/kg Q3W (N=3)	FS1.3mg/kg Q4W (N=6)
Weight at Baseline (kg)	n (%) Mean (SD)	3 (100%) 53.333 (8.5049)	4 (100%) 67.500 (14.1774)	5 (100%) 60.810 (9.1478)	7 (100%) 61.100 (9.9178)	4 (100%) 66.925 (12.6146)	6 (100%) 60.733 (7.3777)	3 (100%) 66.867 (4.5236)	6 (100%) 61.475 (9.2232)
Median	50	70	56.3	60	67.8	62.05	68.3	62.65
Q1, Q3	47.000,	56.000,	54.100,	50.000,	56.150,	53.700,	61.800,	52.800,
	63	79	69.6	71.4	77.7	66.8	70.5	67
Min, Max	47.00, 63.00	50.00, 80.00	52.30, 71.75	49.40, 72.90	53.70, 78.40	51.60, 68.20	61.80, 70.50	49.75, 74.00
BMI (kg/m2)	n (%)	3 (100%)	4 (100%)	5 (100%)	7 (100%)	4 (100%)	6 (100%)	3 (100%)	6 (100%)
	Mean (SD)	20.45	25.54	23.95	23.8243	25.14	23.74	26.2867	23.4583
		-4.4576	-3.9662	-2.5683	-3.5199	-4.1557	-2.8194	-2.3859	-2.9775
	Median	18.43	26.105	22.83	22.52	26.265	23.095	27.38	23.76
Q1, Q3	17.3600,	22.3950,	21.7600,	20.2300,	22.1350,	21.5000,	23.5500,	20.0800,
	25.56	28.685	26.63	27.76	28.145	24.54	27.93	25.53
Min, Max	17.360,	20.570,	21.720,	20.200,	19.380,	21.300,	23.550,	20.070,
	25.56	29.38	26.81	28.56	28.65	28.91	27.93	27.55
Baseline ECOG Performance Status
0	n	(%)	3	(100%)	2	(50.0%)	3	(60.0%)	5	(71.4%)	4	(100%)	4	(66.7%)	3	(100%)	2	(33.3%)
1	n	(%)		0	2	(50.0%)	2	(40.0%)	2	(28.6%)		0	2	(33.3%)		0	4	(66.7%)
Fertility Status
Bred	n	(%)	3	(100%)	4	(100%)	5	(100%)	7	(100%)	4	(100%)	5	(83.3%)	3	(100%)	6	(100%)
Unnurtured	n	(%)		0		0		0		0		0	1	(16.7%)		0		0
BMI(kg/m2) = weight(kg)/height(m).
Age (years): Calculated relative to informed consent date.
Source: Listing 16.2.4.1
Program: \\sasoa\Projects\FS1502\FS-CY1502-Ph1-01\Publication\PreProd\Production\Prog\tlf\t-dbc.sas, Output: T14_1_3_1_1.rtf, Run:
2023-02-06 10:30
Fosun Source Data Date: 12JAN2023
FS-CY1502-Ph1-01 Cutoff Date: 24DEC2022
Publication Page 4 of 4
表格 14.1.3.1.1 Demographics			and Baseline Characteristics (SS)
Variable/ Category			Statistic	FS1.3mg/kg Q3W (N=4)	FS1.7mg/kg Q4W (N=5)	FS1.7mg/kg Q3W (N=4)	FS2.3mg/kg Q3W (N=89)	FS3.0mg/kg Q3W (N=9)	FS3.5mg/kg Q3W (N=1)	Total (N=150)
Weight at	Baseline	(kg)	n (%) Mean (SD) _x000D_ Median Q1, Q3 Min, Max	4 (100%) 58.425 (10.7475) 57.900 50.200, 66.650 46.40, 71.50	5 (100%) 63.380 (7.3261) 64.000 57.000, 65.900 56.00, 74.00	4 (100%) 59.125 (9.7164) 57.450 51.900, 66.350 49.60, 72.00	89 (100%) 61.207 (10.4983) 61.000 53.500, 67.000 36.00, 83.60	9 (100%) 65.689 (6.8381) 66.000 62.000, 68.350 52.50, 77.00	1 (100%) 60.000 (-) _x000D_ 60.000 60.000, 60.000 60.00, 60.00	150 (100%) 61.660 (9.8999) 61.900 54.000, 68.300 36.00, 83.60
BMI (kg/m2)	n (%)	4 (100%)	5 (100%)	4 (100%)	89 (100%)	9 (100%)	1 (100%)	150 (100%)
	Mean (SD)	23.955	24.886	22.985	24.2935	24.8578	25.3000 (-)	24.2398
		-4.0356	-2.8707	-4.0168	-3.9719	-2.9455		-3.6718
	Median	24.75	25.78	22.09	24.03	25.21	25.3	24.22
	Q1, Q3	20.9150,	22.2700,	19.7950,	21.6400,	24.2200,	25.3000,	21.6400,
		26.995	27.14	26.175	26.4	26.4	25.3	26.62
	Min, Max	18.590, 27.730	21.450, 27.790	19.630, 28.130	16.230, 35.460	17.920, 28.440	25.300, 25.300	16.230, 35.460
Baseline ECOG Performance Status
0	n	(%)	2	(50.0%)	1	(20.0%)	4	(100%)	41	(46.1%)	1	(11.1%)	1	(100%)	76	(50.7%)
1	n	(%)	2	(50.0%)	4	(80.0%)		0	48	(53.9%)	8	(88.9%)		0	74	(49.3%)
Fertility Status
Bred	n	(%)	4	(100%)	5	(100%)	4	(100%)	86	(96.6%)	9	(100%)	1	(100%)	146	(97.3%)
Unnurtured	n	(%)		0		0		0	3	(3.4%)		0		0	4	(2.7%)
BMI(kg/m2) = weight(kg)/height(m).
Age (years): Calculated relative to informed consent date.
Source: Listing 16.2.4.1
Program: \\sasoa\Projects\FS1502\FS-CY1502-Ph1-01\Publication\PreProd\Production\Prog\tlf\t-dbc.sas, Output: T14_1_3_1_1.rtf, Run:
2023-02-06 10:30
Fosun Source Data Date: 12JAN2023
FS-CY1502-Ph1-01 Cutoff Date: 24DEC2022
Publication Page 1 of 14
表格 14.1.3.1.3 Characteristics of Breast Cancer History (SS)
Statistic		FS0.1mg/kg Q4W (N=3)		FS0.2mg/kg Q4W (N=4)		FS0.4mg/kg Q4W (N=5)		FS0.6mg/kg Q4W (N=7)		FS0.8mg/kg Q4W (N=4)		FS1.0mg/kg Q4W (N=6)		FS1.0mg/kg Q3W (N=3)		FS1.3mg/kg Q4W (N=6)
Name of tumor diagnosis Breast cancer n	(%)	3	(100%)	4	(100%)	5	(100%)	7	(100%)	4	(100%)	6	(100%)	3	(100%)	6	(100%)
Other malignant solid n tumors	(%)		0		0		0		0		0		0		0		0
Ampullary malignancy n	(%)		0		0		0		0		0		0		0		0
Lung cancer n	(%)		0		0		0		0		0		0		0		0
Malignant tumors of the n submandibular glands	(%)		0		0		0		0		0		0		0		0
Gastric cancer n	(%)		0		0		0		0		0		0		0		0
Time since the Initial n	(%)	3	(100%)	4	(100%)	5	(100%)	7	(100%)	4	(100%)	6	(100%)	3	(100%)	6	(100%)
Diagnosis (Months)
Mean (SD) _x000D_ Median		74.33 (79.868) 44.91	53.93 (15.346) 52.01		70.01 (48.967) 73.89	102.00 (52.205) 105.82	64.99 (28.754) 74.91		87.23 (26.068) 86.34		92.94 (52.689) 112.62	47.97 (59.925) 24.43
Q1,	Q3	13.34,	42.14,	65.72	37.06,	50.66,	45.70,	84.29	63.15,	99.55	33.25,	20.83,	36.96
		164.73			103.59	154.97					132.96
Min,	Max	13.3, 164.7	38.2,	73.5	7.1, 128.4	30.8, 171.2	23.6,	86.6	59.8,	128.2	33.2, 133.0	12.0,	169.2
Breast cancer histological
type
Invasive breast cancer	n	(%)	3	(100%)	4	(100%)	5	(100%)	7	(100%)	4	(100%)	5	(83.3%)	3	(100%)	5	(83.3%)
Membrane type	n	(%)		0		0		0		0		0		0		0		0
Invasive papillary carcinoma	n	(%)		0		0		0		0		0		0		0		0
Carcinoma with neuroendocrine features	n	(%)		0		0		0		0		0		0		0		0
Source: Listing 16.2.4.3
Program: \\sasoa\Projects\FS1502\FS-CY1502-Ph1-01\Publication\PreProd\Production\Prog\tlf\t-cbch.sas, Output: T14_1_3_1_3.rtf, Run:
2023-02-08 10:59
Fosun Source Data Date: 12JAN2023
FS-CY1502-Ph1-01 Cutoff Date: 24DEC2022
Publication Page 2 of 14
表格 14.1.3.1.3 Characteristics of Breast Cancer History (SS)
Statistic	FS1.3mg/kg Q3W (N=4)	FS1.7mg/kg Q4W (N=5)	FS1.7mg/kg Q3W (N=4)	FS2.3mg/kg Q3W (N=89)	FS3.0mg/kg Q3W (N=9)	FS3.5mg/kg Q3W (N=1)	Total (N=150)
Name of tumor diagnosis
Breast cancer n (%)	4 (100%)	5 (100%)	4 (100%)	87 (97.8%)	6 (66.7%)	1 (100%)	145 (96.7%)
Other malignant solid tumors n (%)	0	0	0	2 (2.2%)	3 (33.3%)	0	5 (3.3%)
Ampullary malignancy n (%)	0	0	0	0	1 (11.1%)	0	1 (0.7%)
Lung cancer n (%)	0	0	0	1 (1.1%)	1 (11.1%)	0	2 (1.3%)
Malignant tumors of the n (%) submandibular glands	0	0	0	0	1 (11.1%)	0	1 (0.7%)
Gastric cancer n (%)	0	0	0	1 (1.1%)	0	0	1 (0.7%)
Time since the Initial n (%)	4 (100%)	5 (100%)	4 (100%)	89 (100%)	9 (100%)	1 (100%)	150 (100%)
Diagnosis (Months)
Mean (SD)	59.81 (34.837) 40.09	-30.275	47.31 (14.377)	59.28 (42.669)	36.88 (18.783)	22.54 (-)	60.75 (42.636)
Median	56.33	42.58	42.18	54.24	46.52	22.54	52.68
Q1, Q3	33.17, 86.46	18.14, 49.77	38.01, 56.61	31.24, 74.51	18.73, 53.65	22.54, 22.54	31.24, 79.80
Min, Max	22.9, 103.7	6.0, 83.9	36.6, 68.2	5.5, 242.3	9.5, 55.8	22.5, 22.5	5.5, 242.3
Breast cancer histological type
Invasive breast cancer	n	(%)	4	(100%)	5	(100%)	3	(75.0%)	73	(82.0%)	5	(55.6%)	1	(100%)	127	(84.7%)
Membrane type	n	(%)		0		0		0		0		0		0		0
Invasive papillary carcinoma	n	(%)		0		0		0		0		0		0		0
Carcinoma with neuroendocrine features	n	(%)		0		0		0		0		0		0		0
Source: Listing 16.2.4.3
Program: \\sasoa\Projects\FS1502\FS-CY1502-Ph1-01\Publication\PreProd\Production\Prog\tlf\t-cbch.sas, Output: T14_1_3_1_3.rtf, Run:
2023-02-08 10:59
Fosun Source Data Date: 12JAN2023
FS-CY1502-Ph1-01 Cutoff Date: 24DEC2022
Publication Page 3 of 14
表格 14.1.3.1.3 Characteristics of		Breast Cancer		History (SS)
Statistic		FS0.1mg/kg Q4W (N=3)		FS0.2mg/kg Q4W (N=4)		FS0.4mg/kg Q4W (N=5)		FS0.6mg/kg Q4W (N=7)		FS0.8mg/kg Q4W (N=4)		FS1.0mg/kg Q4W (N=6)		FS1.0mg/kg Q3W (N=3)		FS1.3mg/kg Q4W (N=6)
Other n	(%)		0		0		0		0		0	1	(16.7%)		0	1	(16.7%)
Histological grading of breast cancer
I n	(%)		0		0	1	(20.0%)		0		0		0	1	(33.3%)		0
II n	(%)	2	(66.7%)	3	(75.0%)	1	(20.0%)	4	(57.1%)	3	(75.0%)	1	(16.7%)	2	(66.7%)	4	(66.7%)
III n	(%)	1	(33.3%)	1	(25.0%)	3	(60.0%)	3	(42.9%)	1	(25.0%)	3	(50.0%)		0	1	(16.7%)
HER2 expression status
HER2-low(HER2 1+ or HER2 n	(%)		0	3	(75.0%)	2	(40.0%)	2	(28.6%)	1	(25.0%)	1	(16.7%)	2	(66.7%)		0
2+/FISH-)
ER+ n	(%)		0	3	(75.0%)	1	(20.0%)	2	(28.6%)	1	(25.0%)	1	(16.7%)	2	(66.7%)		0
ER- n	(%)		0		0	1	(20.0%)		0		0		0		0		0
PR+ n	(%)		0	2	(50.0%)	1	(20.0%)	1	(14.3%)	1	(25.0%)	1	(16.7%)		0		0
PR- n	(%)		0	1	(25.0%)	1	(20.0%)	1	(14.3%)		0		0	2	(66.7%)		0
HER2-positive(HER2 3+ or n	(%)	3	(100%)	1	(25.0%)	3	(60.0%)	5	(71.4%)	3	(75.0%)	5	(83.3%)	1	(33.3%)	6	(100%)
HER2 2+/FISH+)
ER+ n	(%)	1	(33.3%)	1	(25.0%)	2	(40.0%)	3	(42.9%)	2	(50.0%)	2	(33.3%)	1	(33.3%)	3	(50.0%)
ER- n	(%)	2	(66.7%)		0	1	(20.0%)	2	(28.6%)	1	(25.0%)	3	(50.0%)		0	3	(50.0%)
PR+ n	(%)	2	(66.7%)	1	(25.0%)	1	(20.0%)	4	(57.1%)		0	1	(16.7%)	1	(33.3%)	3	(50.0%)
PR- n	(%)	1	(33.3%)		0	2	(40.0%)	1	(14.3%)	3	(75.0%)	4	(66.7%)		0	3	(50.0%)
HER2 2+ n	(%)		0		0		0		0		0		0		0		0
HER2 3+ n	(%)		0		0		0		0		0		0		0		0
Source: Listing 16.2.4.3
Program: \\sasoa\Projects\FS1502\FS-CY1502-Ph1-01\Publication\PreProd\Production\Prog\tlf\t-cbch.sas, Output: T14_1_3_1_3.rtf, Run:
2023-02-08 10:59
Fosun Source Data Date: 12JAN2023
FS-CY1502-Ph1-01 Cutoff Date: 24DEC2022
Publication Page 4 of 14
表格 14.1.3.1.3 Characteristics		of Breast	Cancer History			(SS)
	Statistic		FS1.3mg/kg Q3W (N=4)		FS1.7mg/kg Q4W (N=5)		FS1.7mg/kg Q3W (N=4)		FS2.3mg/kg Q3W (N=89)		FS3.0mg/kg Q3W (N=9)		FS3.5mg/kg Q3W (N=1)			(N=150) Total
Other	n	(%)		0		0	1	(25.0%)	14	(15.7%)	1	(11.1%)		0	18	(12.0%)
Histological grading of breast cancer
I	n	(%)		0		0		0	2	(2.2%)		0		0	4	(2.7%)
II	n	(%)	3	(75.0%)	4	(80.0%)		0	28	(31.5%)	2	(22.2%)	1	(100%)	58	(38.7%)
III	n	(%)		0		0	2	(50.0%)	23	(25.8%)	2	(22.2%)		0	40	(26.7%)
HER2 expression status
HER2-low(HER2 1+ or HER2	n	(%)	2	(50.0%)	2	(40.0%)		0	16	(18.4%)	1	(16.7%)		0	32	(22.1%)
2+/FISH-)
ER+	n	(%)	2	(50.0%)	2	(40.0%)		0	13	(14.9%)	1	(16.7%)		0	28	(19.3%)
ER-	n	(%)		0		0		0	3	(3.4%)		0		0	4	(2.8%)
PR+	n	(%)	2	(50.0%)	2	(40.0%)		0	8	(9.2%)		0		0	18	(12.4%)
PR-	n	(%)		0		0		0	8	(9.2%)	1	(16.7%)		0	14	(9.7%)
HER2-positive(HER2 3+ or	n	(%)	1	(25.0%)	3	(60.0%)	4	(100%)	71	(81.6%)	5	(83.3%)	1	(100%)	112	(77.2%)
HER2 2+/FISH+)
ER+	n	(%)		0	3	(60.0%)	1	(25.0%)	33	(37.9%)	3	(50.0%)		0	55	(37.9%)
ER-	n	(%)	1	(25.0%)		0	3	(75.0%)	38	(43.7%)	2	(33.3%)	1	(100%)	57	(39.3%)
PR+	n	(%)		0	3	(60.0%)	1	(25.0%)	23	(26.4%)	1	(16.7%)		0	41	(28.3%)
PR-	n	(%)	1	(25.0%)		0	3	(75.0%)	47	(54.0%)	4	(66.7%)	1	(100%)	70	(48.3%)
HER2 2+	n	(%)		0		0		0	1	(50.0%)	1	(33.3%)		0	2	(40.0%)
HER2 3+	n	(%)		0		0		0	1	(50.0%)	2	(66.7%)		0	3	(60.0%)
Source: Listing 16.2.4.3
Program: \\sasoa\Projects\FS1502\FS-CY1502-Ph1-01\Publication\PreProd\Production\Prog\tlf\t-cbch.sas, Output: T14_1_3_1_3.rtf, Run:
2023-02-08 10:59
Fosun Source Data Date: 12JAN2023
FS-CY1502-Ph1-01 Cutoff Date: 24DEC2022
Publication Page 5 of 14
表格 14.1.3.1.3 Characteristics of		Breast Cancer		History (SS)
Statistic		FS0.1mg/kg Q4W (N=3)		FS0.2mg/kg Q4W (N=4)		FS0.4mg/kg Q4W (N=5)		FS0.6mg/kg Q4W (N=7)		FS0.8mg/kg Q4W (N=4)		FS1.0mg/kg Q4W (N=6)		FS1.0mg/kg Q3W (N=3)		FS1.3mg/kg Q4W (N=6)
The clinical stage was first confirmed
I n	(%)	1	(33.3%)		0		0	1	(14.3%)		0	1	(16.7%)	1	(33.3%)		0
II n	(%)	1	(33.3%)	1	(25.0%)		0	1	(14.3%)		0	1	(16.7%)		0	3	(50.0%)
III n	(%)		0	2	(50.0%)	3	(60.0%)	1	(14.3%)	1	(25.0%)		0	1	(33.3%)	1	(16.7%)
IV n	(%)	1	(33.3%)	1	(25.0%)	2	(40.0%)	4	(57.1%)	3	(75.0%)	3	(50.0%)	1	(33.3%)		0
Unknown n	(%)		0		0		0		0		0	1	(16.7%)		0	2	(33.3%)
The tumor stage of TNM was first diagnosed:T
T0 n	(%)		0		0		0		0		0		0		0		0
T1 n	(%)	2	(66.7%)	1	(25.0%)		0	1	(14.3%)	2	(50.0%)	3	(50.0%)	1	(33.3%)	2	(33.3%)
T2 n	(%)		0	2	(50.0%)	3	(60.0%)	3	(42.9%)	2	(50.0%)	2	(33.3%)	2	(66.7%)	1	(16.7%)
T3 n	(%)		0		0		0		0		0		0		0	1	(16.7%)
T4 n	(%)		0	1	(25.0%)	1	(20.0%)	1	(14.3%)		0		0		0		0
The tumor stage of TNM was first diagnosed:N
N0 n	(%)	1	(33.3%)		0		0	3	(42.9%)	1	(25.0%)	2	(33.3%)	1	(33.3%)	1	(16.7%)
N1 n	(%)	1	(33.3%)	2	(50.0%)		0	1	(14.3%)		0	1	(16.7%)	1	(33.3%)	2	(33.3%)
N1mi n	(%)		0		0		0		0		0		0		0		0
N2 n	(%)		0	2	(50.0%)	4	(80.0%)		0	1	(25.0%)		0		0		0
N3 n	(%)		0		0	1	(20.0%)	3	(42.9%)	1	(25.0%)	2	(33.3%)		0	1	(16.7%)
The tumor stage of TNM was first diagnosed:M MX n	(%)		0		0		0		0		0		0		0		0
Source: Listing 16.2.4.3
Program: \\sasoa\Projects\FS1502\FS-CY1502-Ph1-01\Publication\PreProd\Production\Prog\tlf\t-cbch.sas, Output: T14_1_3_1_3.rtf, Run:
2023-02-08 10:59
Fosun Source Data Date: 12JAN2023
FS-CY1502-Ph1-01 Cutoff Date: 24DEC2022
Publication Page 6 of 14
表格 14.1.3.1.3 Characteristics		of Breast	Cancer History			(SS)
	Statistic		FS1.3mg/kg Q3W (N=4)		FS1.7mg/kg Q4W (N=5)		FS1.7mg/kg Q3W (N=4)		FS2.3mg/kg Q3W (N=89)		FS3.0mg/kg Q3W (N=9)		FS3.5mg/kg Q3W (N=1)			(N=150) Total
The clinical stage was first confirmed
I	n	(%)		0		0	2	(50.0%)	4	(4.5%)		0		0	10	(6.7%)
II	n	(%)	1	(25.0%)	1	(20.0%)		0	20	(22.5%)	2	(22.2%)		0	31	(20.7%)
III	n	(%)		0	2	(40.0%)		0	20	(22.5%)		0		0	31	(20.7%)
IV	n	(%)	2	(50.0%)		0	1	(25.0%)	17	(19.1%)	3	(33.3%)	1	(100%)	39	(26.0%)
Unknown	n	(%)	1	(25.0%)	2	(40.0%)	1	(25.0%)	28	(31.5%)	4	(44.4%)		0	39	(26.0%)
The tumor stage of TNM was first diagnosed:T
T0	n	(%)		0		0		0		0		0		0		0
T1	n	(%)		0		0	2	(50.0%)	16	(18.0%)		0		0	30	(20.0%)
T2	n	(%)	1	(25.0%)	3	(60.0%)	1	(25.0%)	36	(40.4%)	2	(22.2%)	1	(100%)	59	(39.3%)
T3	n	(%)	1	(25.0%)		0		0	7	(7.9%)	2	(22.2%)		0	11	(7.3%)
T4	n	(%)	1	(25.0%)		0		0	10	(11.2%)		0		0	14	(9.3%)
The tumor stage of TNM was first diagnosed:N
N0	n	(%)		0		0	2	(50.0%)	13	(14.6%)	2	(22.2%)	1	(100%)	27	(18.0%)
N1	n	(%)	1	(25.0%)	1	(20.0%)	1	(25.0%)	19	(21.3%)		0		0	30	(20.0%)
N1mi	n	(%)		0		0		0		0		0		0		0
N2	n	(%)	1	(25.0%)	1	(20.0%)		0	16	(18.0%)		0		0	25	(16.7%)
N3	n	(%)	1	(25.0%)	1	(20.0%)		0	21	(23.6%)	2	(22.2%)		0	33	(22.0%)
The tumor stage of TNM was first diagnosed:M MX	n	(%)		0		0		0	1	(1.1%)		0		0	1	(0.7%)
Source: Listing 16.2.4.3
Program: \\sasoa\Projects\FS1502\FS-CY1502-Ph1-01\Publication\PreProd\Production\Prog\tlf\t-cbch.sas, Output: T14_1_3_1_3.rtf, Run:
2023-02-08 10:59
Fosun Source Data Date: 12JAN2023
FS-CY1502-Ph1-01 Cutoff Date: 24DEC2022
Publication Page 7 of 14
表格 14.1.3.1.3 Characteristics of		Breast Cancer		History (SS)
Statistic		FS0.1mg/kg Q4W (N=3)		FS0.2mg/kg Q4W (N=4)		FS0.4mg/kg Q4W (N=5)		FS0.6mg/kg Q4W (N=7)		FS0.8mg/kg Q4W (N=4)		FS1.0mg/kg Q4W (N=6)		FS1.0mg/kg Q3W (N=3)		FS1.3mg/kg Q4W (N=6)
M0 n	(%)	2	(66.7%)	3	(75.0%)	3	(60.0%)	5	(71.4%)	3	(75.0%)	5	(83.3%)	2	(66.7%)	4	(66.7%)
M1 n	(%)	1	(33.3%)	1	(25.0%)	2	(40.0%)	2	(28.6%)	1	(25.0%)		0	1	(33.3%)		0
Clinical staging at this stage
I n	(%)		0		0		0		0		0		0		0		0
II n	(%)		0		0		0		0		0		0		0		0
III n	(%)		0		0		0		0		0		0		0		0
IV n	(%)	3	(100%)	4	(100%)	5	(100%)	7	(100%)	4	(100%)	6	(100%)	3	(100%)	6	(100%)
Unknown n	(%)		0		0		0		0		0		0		0		0
Tumor stage of TNM at this stage:T
T0 n	(%)		0		0		0		0		0		0		0		0
T1 n	(%)	1	(33.3%)		0		0		0		0		0		0	2	(33.3%)
T2 n	(%)		0		0		0	2	(28.6%)		0		0		0	1	(16.7%)
T3 n	(%)		0	1	(25.0%)		0		0		0		0		0		0
T4 n	(%)		0		0		0		0		0		0		0		0
Tumor stage of TNM at this stage:N
N0 n	(%)		0		0		0		0		0		0		0	1	(16.7%)
N1 n	(%)	1	(33.3%)	1	(25.0%)		0		0		0		0		0		0
N1mi n	(%)		0		0		0		0		0		0		0		0
N2 n	(%)		0		0	1	(20.0%)		0		0		0		0	1	(16.7%)
N3 n	(%)		0		0		0	2	(28.6%)		0		0		0	2	(33.3%)
Source: Listing 16.2.4.3
Program: \\sasoa\Projects\FS1502\FS-CY1502-Ph1-01\Publication\PreProd\Production\Prog\tlf\t-cbch.sas, Output: T14_1_3_1_3.rtf, Run:
2023-02-08 10:59
Fosun Source Data Date: 12JAN2023
FS-CY1502-Ph1-01 Cutoff Date: 24DEC2022
Publication Page 8 of 14
表格 14.1.3.1.3 Characteristics	of Breast	Cancer History			(SS)
Statistic		FS1.3mg/kg Q3W (N=4)		FS1.7mg/kg Q4W (N=5)		FS1.7mg/kg Q3W (N=4)		FS2.3mg/kg Q3W (N=89)		FS3.0mg/kg Q3W (N=9)		FS3.5mg/kg Q3W (N=1)			(N=150) Total
M0 n	(%)	1	(25.0%)	3	(60.0%)	2	(50.0%)	55	(61.8%)	3	(33.3%)	1	(100%)	92	(61.3%)
M1 n	(%)	2	(50.0%)		0	1	(25.0%)	17	(19.1%)	3	(33.3%)		0	31	(20.7%)
Clinical staging at this stage
I n	(%)		0		0		0		0		0		0		0
II n	(%)		0		0		0	1	(1.1%)		0		0	1	(0.7%)
III n	(%)		0		0		0	1	(1.1%)		0	1	(100%)	2	(1.3%)
IV n	(%)	4	(100%)	5	(100%)	4	(100%)	84	(94.4%)	9	(100%)		0	144	(96.0%)
Unknown n	(%)		0		0		0	3	(3.4%)		0		0	3	(2.0%)
Tumor stage of TNM at this stage:T
T0 n	(%)		0		0		0		0		0		0		0
T1 n	(%)		0	1	(20.0%)		0	5	(5.6%)	1	(11.1%)	1	(100%)	11	(7.3%)
T2 n	(%)		0	2	(40.0%)		0	25	(28.1%)	3	(33.3%)		0	33	(22.0%)
T3 n	(%)	1	(25.0%)		0		0	5	(5.6%)	1	(11.1%)		0	8	(5.3%)
T4 n	(%)		0	1	(20.0%)		0	13	(14.6%)		0		0	14	(9.3%)
Tumor stage of TNM at this stage:N
N0 n	(%)		0		0		0	6	(6.7%)	1	(11.1%)		0	8	(5.3%)
N1 n	(%)		0		0		0	7	(7.9%)	2	(22.2%)		0	11	(7.3%)
N1mi n	(%)		0		0		0		0		0		0		0
N2 n	(%)		0	2	(40.0%)		0	16	(18.0%)		0		0	20	(13.3%)
N3 n	(%)	1	(25.0%)	2	(40.0%)		0	21	(23.6%)	2	(22.2%)	1	(100%)	31	(20.7%)
Source: Listing 16.2.4.3
Program: \\sasoa\Projects\FS1502\FS-CY1502-Ph1-01\Publication\PreProd\Production\Prog\tlf\t-cbch.sas, Output: T14_1_3_1_3.rtf, Run:
2023-02-08 10:59
Fosun Source Data Date: 12JAN2023
FS-CY1502-Ph1-01 Cutoff Date: 24DEC2022
Publication Page 9 of 14
表格 14.1.3.1.3 Characteristics of Breast Cancer History (SS)
Statistic		FS0.1mg/kg Q4W (N=3)		FS0.2mg/kg Q4W (N=4)		FS0.4mg/kg Q4W (N=5)		FS0.6mg/kg Q4W (N=7)		FS0.8mg/kg Q4W (N=4)		FS1.0mg/kg Q4W (N=6)		FS1.0mg/kg Q3W (N=3)		FS1.3mg/kg Q4W (N=6)
Tumor stage of TNM at this stage:M
MX n	(%)		0		0		0		0		0		0		0		0
M0 n	(%)		0		0		0		0		0		0		0		0
M1 n	(%)	3	(100%)	4	(100%)	5	(100%)	7	(100%)	4	(100%)	6	(100%)	3	(100%)	5	(83.3%)
If you select "M1", select the organ involved in the metastasis
Bone metastases n	(%)	3	(100%)	2	(50.0%)		0	4	(57.1%)	1	(25.0%)		0	1	(33.3%)	3	(50.0%)
Liver metastases n	(%)	3	(100%)	1	(25.0%)	1	(20.0%)	2	(28.6%)	2	(50.0%)	1	(16.7%)		0	2	(33.3%)
Lung metastases n	(%)	1	(33.3%)	1	(25.0%)	3	(60.0%)	4	(57.1%)	3	(75.0%)	3	(50.0%)	2	(66.7%)	3	(50.0%)
Brain metastases n	(%)	1	(33.3%)	1	(25.0%)		0		0		0		0		0		0
Lymph node metastases n	(%)	2	(66.7%)	3	(75.0%)	5	(100%)	4	(57.1%)	4	(100%)	5	(83.3%)	1	(33.3%)	4	(66.7%)
other n	(%)		0	2	(50.0%)	2	(40.0%)	4	(57.1%)		0	6	(100%)		0	1	(16.7%)
If you select "M1", the number of metastases 1 n	(%)		0	1	(25.0%)	1	(20.0%)	2	(28.6%)		0		0	2	(66.7%)	2	(33.3%)
2 n	(%)	1	(33.3%)	1	(25.0%)	1	(20.0%)		0	2	(50.0%)	3	(50.0%)	1	(33.3%)		0
3 or more n	(%)	2	(66.7%)	2	(50.0%)	3	(60.0%)	5	(71.4%)	2	(50.0%)	3	(50.0%)		0	4	(66.7%)
Total number of lines treated 1 n	(%)	1	(33.3%)		0	1	(20.0%)		0	1	(25.0%)		0	2	(66.7%)	3	(50.0%)
2 n	(%)		0	1	(25.0%)		0	3	(42.9%)	1	(25.0%)		0		0	1	(16.7%)
Source: Listing 16.2.4.3
Program: \\sasoa\Projects\FS1502\FS-CY1502-Ph1-01\Publication\PreProd\Production\Prog\tlf\t-cbch.sas, Output: T14_1_3_1_3.rtf, Run:
2023-02-08 10:59
Fosun Source Data Date: 12JAN2023
FS-CY1502-Ph1-01 Cutoff Date: 24DEC2022
Publication Page 10 of 14
表格 14.1.3.1.3 Characteristics		of Breast	Cancer History			(SS)
	Statistic		FS1.3mg/kg Q3W (N=4)		FS1.7mg/kg Q4W (N=5)		FS1.7mg/kg Q3W (N=4)		FS2.3mg/kg Q3W (N=89)		FS3.0mg/kg Q3W (N=9)		FS3.5mg/kg Q3W (N=1)			(N=150) Total
Tumor stage of TNM at this stage:M
MX	n	(%)		0		0		0		0		0		0		0
M0	n	(%)		0		0		0	1	(1.1%)		0	1	(100%)	2	(1.3%)
M1	n	(%)	3	(75.0%)	4	(80.0%)	2	(50.0%)	79	(88.8%)	9	(100%)		0	134	(89.3%)
If you select "M1", select the organ involved in the metastasis
Bone metastases	n	(%)	2	(50.0%)	2	(40.0%)	1	(25.0%)	39	(43.8%)	5	(55.6%)		0	63	(42.0%)
Liver metastases	n	(%)	2	(50.0%)	2	(40.0%)	2	(50.0%)	42	(47.2%)	3	(33.3%)		0	63	(42.0%)
Lung metastases	n	(%)	3	(75.0%)	4	(80.0%)	3	(75.0%)	46	(51.7%)	4	(44.4%)	1	(100%)	81	(54.0%)
Brain metastases	n	(%)		0		0		0	7	(7.9%)	2	(22.2%)		0	11	(7.3%)
Lymph node metastases	n	(%)	2	(50.0%)	4	(80.0%)	2	(50.0%)	49	(55.1%)	6	(66.7%)		0	91	(60.7%)
other	n	(%)	2	(50.0%)	2	(40.0%)		0	26	(29.2%)	5	(55.6%)	1	(100%)	51	(34.0%)
If you select "M1", the number of metastases 1	n	(%)		0		0	2	(50.0%)	11	(12.4%)		0		0	21	(14.0%)
2	n	(%)	2	(50.0%)	1	(20.0%)	1	(25.0%)	21	(23.6%)	1	(11.1%)	1	(100%)	36	(24.0%)
3 or more	n	(%)	2	(50.0%)	4	(80.0%)	1	(25.0%)	53	(59.6%)	8	(88.9%)		0	89	(59.3%)
Total number of lines treated 1	n	(%)		0	2	(40.0%)		0	6	(6.7%)	1	(11.1%)		0	17	(11.3%)
2	n	(%)		0	2	(40.0%)	3	(75.0%)	32	(36.0%)	4	(44.4%)	1	(100%)	48	(32.0%)
Source: Listing 16.2.4.3
Program: \\sasoa\Projects\FS1502\FS-CY1502-Ph1-01\Publication\PreProd\Production\Prog\tlf\t-cbch.sas, Output: T14_1_3_1_3.rtf, Run:
2023-02-08 10:59
Fosun Source Data Date: 12JAN2023
FS-CY1502-Ph1-01 Cutoff Date: 24DEC2022
Publication Page 11 of 14
表格 14.1.3.1.3	Characteristics	of	Breast Cancer		History (SS)
	Statistic		FS0.1mg/kg Q4W (N=3)		FS0.2mg/kg Q4W (N=4)		FS0.4mg/kg Q4W (N=5)		FS0.6mg/kg Q4W (N=7)		FS0.8mg/kg Q4W (N=4)		FS1.0mg/kg Q4W (N=6)		FS1.0mg/kg Q3W (N=3)		FS1.3mg/kg Q4W (N=6)
3	n (%)		1	(33.3%)		0	2	(40.0%)		0	1	(25.0%)	2	(33.3%)	1	(33.3%)		0
4	n (%)			0	2	(50.0%)		0	2	(28.6%)		0	1	(16.7%)		0		0
5	n (%)		1	(33.3%)		0	1	(20.0%)	1	(14.3%)		0	2	(33.3%)		0	1	(16.7%)
6	n (%)			0	1	(25.0%)	1	(20.0%)	1	(14.3%)		0		0		0	1	(16.7%)
7	n (%)			0		0		0		0	1	(25.0%)		0		0		0
8	n (%)			0		0		0		0		0	1	(16.7%)		0		0
9	n (%)			0		0		0		0		0		0		0		0
10	n (%)			0		0		0		0		0		0		0		0
16	n (%)			0		0		0		0		0		0		0		0
	n (%)		3	(100%)	4	(100%)	5	(100%)	7	(100%)	4	(100%)	6	(100%)	3	(100%)	6	(100%)
	Mean	(SD)	3	-2	4	-1.63	3.6	-1.95	3.6	-1.62	3.3	-2.63	4.7	-1.86	1.7	-1.15	2.7	-2.25
Median 3.0 4.0 3.0 4.0 2.5 4.5 1.0 1.5
Q1, Q3 1.0, 5.0 3.0, 5.0 3.0, 5.0 2.0, 5.0 1.5, 5.0 3.0, 5.0 1.0, 3.0 1.0, 5.0
Min, Max 1, 5 2, 6 1, 6 2, 6 1, 7 3, 8 1, 3 1, 6
Prior anti-HER2	therapy
HER2-positive cancer	breast	n	(%)	3	(100%)	1	(25.0%)	3	(60.0%)	5	(71.4%)	3	(75.0%)	5	(83.3%)	1	(33.3%)	6	(100%)
Trastuzumab		n	(%)	2	(66.7%)	1	(100%)	3	(100%)	5	(100%)	3	(100%)	5	(100%)	1	(100%)	4	(66.7%)
T-DM1		n	(%)		0		0	1	(33.3%)		0		0	1	(20.0%)		0		0
Pertuzumab		n	(%)		0		0		0	1	(20.0%)	1	(33.3%)	2	(40.0%)		0	2	(33.3%)
Source: Listing 16.2.4.3
Program: \\sasoa\Projects\FS1502\FS-CY1502-Ph1-01\Publication\PreProd\Production\Prog\tlf\t-cbch.sas, Output: T14_1_3_1_3.rtf, Run:
2023-02-08 10:59
Fosun Source Data Date: 12JAN2023
FS-CY1502-Ph1-01 Cutoff Date: 24DEC2022
Publication Page 12 of 14
表格 14.1.3.1.3	Characteristics of Breast	Cancer History (SS)
	Statistic	FS1.3mg/kg Q3W (N=4)	FS1.7mg/kg Q4W (N=5)	FS1.7mg/kg Q3W (N=4)	FS2.3mg/kg Q3W (N=89)	FS3.0mg/kg Q3W (N=9)	FS3.5mg/kg Q3W (N=1)	Total (N=150)
3	n (%)	2 (50.0%)	0	1 (25.0%)	18 (20.2%)	2 (22.2%)	0	30 (20.0%)
4	n (%)	1 (25.0%)	1 (20.0%)	0	10 (11.2%)	1 (11.1%)	0	18 (12.0%)
5	n (%)	0	0	0	7 (7.9%)	0	0	13 (8.7%)
6	n (%)	1 (25.0%)	0	0	8 (9.0%)	0	0	13 (8.7%)
7	n (%)	0	0	0	4 (4.5%)	0	0	5 (3.3%)
8	n (%)	0	0	0	1 (1.1%)	0	0	2 (1.3%)
9	n (%)	0	0	0	2 (2.2%)	0	0	2 (1.3%)
10	n (%)	0	0	0	0	1 (11.1%)	0	1 (0.7%)
16	n (%)	0	0	0	1 (1.1%)	0	0	1 (0.7%)
	n (%)	4 (100%)	5 (100%)	4 (100%)	89 (100%)	9 (100%)	1 (100%)	150 (100%)
	Mean (SD)	4.0 (1.41)	2.0 (1.22)	2.3 (0.50)	3.6 (2.31)	3.2 (2.68)	2.0 (-)	3.4 (2.16)
	Median	3.5	2	2	3	2	2	3
	Q1, Q3	3.0, 5.0	1.0, 2.0	2.0, 2.5	2.0, 5.0	2.0, 3.0	2.0, 2.0	2.0, 4.0
	Min, Max	3, 6	1, 4	2, 3	1, 16	1, 10	2, 2	1, 16
Prior anti-HER2 therapy
HER2-positive breast cancer n	(%)	1	(25.0%)	3	(60.0%)	4	(100%)	71	(79.8%)	5	(55.6%)	1	(100%)	112	(74.7%)
Trastuzumab n	(%)	1	(100%)	3	(100%)	4	(100%)	69	(97.2%)	5	(100%)	1	(100%)	107	(95.5%)
T-DM1 n	(%)		0		0		0	4	(5.6%)		0		0	6	(5.4%)
Pertuzumab n	(%)		0	1	(33.3%)		0	28	(39.4%)	2	(40.0%)	1	(100%)	38	(33.9%)
Source: Listing 16.2.4.3
Program: \\sasoa\Projects\FS1502\FS-CY1502-Ph1-01\Publication\PreProd\Production\Prog\tlf\t-cbch.sas, Output: T14_1_3_1_3.rtf, Run:
2023-02-08 10:59
Fosun FS-CY1502-Ph1-01 Publication 表格 14.1.3.1.3 Characteristics of			Breast Cancer		History (SS)									Source Data Date: 12JAN2023 Cutoff Date: 24DEC2022 Page 13 of 14
			FS0.1mg/kg Q4W		FS0.2mg/kg Q4W		FS0.4mg/kg Q4W		FS0.6mg/kg Q4W		FS0.8mg/kg Q4W		FS1.0mg/kg Q4W		FS1.0mg/kg Q3W		FS1.3mg/kg Q4W
	Statistic			(N=3)		(N=4)		(N=5)		(N=7)		(N=4)		(N=6)		(N=3)		(N=6)
Enituzumab	n	(%)		0		0		0		0		0		0		0		0
Pyrotinib	n	(%)	2	(66.7%)		0		0	3	(60.0%)	2	(66.7%)	5	(100%)		0	1	(16.7%)
Lapatinib	n	(%)	2	(66.7%)		0	3	(100%)		0	2	(66.7%)	3	(60.0%)		0		0
other	n	(%)		0		0	1	(33.3%)		0		0		0		0	1	(16.7%)
Other malignancies	n	(%)		0		0		0		0		0		0		0		0
Trastuzumab	n	(%)		0		0		0		0		0		0		0		0
Pyrotinib	n	(%)		0		0		0		0		0		0		0		0
Prior chemotherapy treatment
Anthracyclines	n	(%)	1	(33.3%)	3	(75.0%)	4	(80.0%)	5	(71.4%)	2	(50.0%)	6	(100%)	3	(100%)	5	(83.3%)
Yew species	n	(%)	3	(100%)	4	(100%)	4	(80.0%)	5	(71.4%)	4	(100%)	6	(100%)	2	(66.7%)	6	(100%)
Platinum	n	(%)	2	(66.7%)	2	(50.0%)	2	(40.0%)	4	(57.1%)	1	(25.0%)	4	(66.7%)		0	2	(33.3%)
Fluorouracil	n	(%)	2	(66.7%)	3	(75.0%)	4	(80.0%)	7	(100%)	4	(100%)	6	(100%)	2	(66.7%)	4	(66.7%)
Hydroxycamptothecins	n	(%)		0		0		0		0		0	1	(16.7%)		0		0
Alkylating agents	n	(%)		0	2	(50.0%)	4	(80.0%)	2	(28.6%)	3	(75.0%)	1	(16.7%)	1	(33.3%)	4	(66.7%)
other	n	(%)	2	(66.7%)	4	(100%)	3	(60.0%)	5	(71.4%)		0	3	(50.0%)	1	(33.3%)	1	(16.7%)
Source: Listing 16.2.4.3
Fosun FS-CY1502-Ph1-01 Publication 表格 14.1.3.1.3 Characteristics		of Breast	Cancer History			(SS)						Source Data Cutoff		Date: 12JAN2023 Date: 24DEC2022 Page 14 of 14
			FS1.3mg/kg Q3W		FS1.7mg/kg Q4W		FS1.7mg/kg Q3W		FS2.3mg/kg Q3W	FS3.0mg/kg Q3W		FS3.5mg/kg Q3W		Total
	Statistic			(N=4)		(N=5)		(N=4)	(N=89)		(N=9)		(N=1)	(N=150)
Enituzumab	n	(%)		0		0		0	12 (16.9%)		0	1	(100%)	13 (11.6%)
Pyrotinib	n	(%)	1	(100%)	1	(33.3%)	3	(75.0%)	54 (76.1%)	3	(60.0%)		0	75 (67.0%)
Lapatinib	n	(%)	1	(100%)		0	1	(25.0%)	14 (19.7%)	2	(40.0%)		0	28 (25.0%)
other	n	(%)		0		0		0	6 (8.5%)		0		0	8 (7.1%)
Other malignancies	n	(%)		0		0		0	1 (1.1%)	3	(33.3%)		0	4 (2.7%)
Trastuzumab	n	(%)		0		0		0	1 (100%)	2	(66.7%)		0	3 (75.0%)
Pyrotinib	n	(%)		0		0		0	0	1	(33.3%)		0	1 (25.0%)
Prior chemotherapy treatment
Anthracyclines	n	(%)	2	(50.0%)	3	(60.0%)	3	(75.0%)	51 (57.3%)	4	(44.4%)	1	(100%)	93 (62.0%)
Yew species	n	(%)	4	(100%)	3	(60.0%)	4	(100%)	85 (95.5%)	6	(66.7%)	1	(100%)	137 (91.3%)
Platinum	n	(%)	1	(25.0%)		0		0	43 (48.3%)	6	(66.7%)	1	(100%)	68 (45.3%)
Fluorouracil	n	(%)	3	(75.0%)	2	(40.0%)	3	(75.0%)	58 (65.2%)	6	(66.7%)		0	104 (69.3%)
Hydroxycamptothecins	n	(%)		0		0		0	0		0		0	1 (0.7%)
Alkylating agents	n	(%)	2	(50.0%)	2	(40.0%)	2	(50.0%)	43 (48.3%)	5	(55.6%)	1	(100%)	72 (48.0%)
other	n	(%)	3	(75.0%)	2	(40.0%)		0	27 (30.3%)	4	(44.4%)	1	(100%)	56 (37.3%)
Source: Listing 16.2.4.3
Fosun Source Data Date: 12JAN2023
FS-CY1502-Ph1-01 Cutoff Date: 24DEC2022
Publication Page 1 of 4
表格 14.1.4.1.1 Prior Anti-Cancer Therapy (SS)
Characteristic Statistic	FS0.1mg/kg Q4W (N=3)	FS0.2mg/kg Q4W (N=4)	FS0.4mg/kg Q4W (N=5)	FS0.6mg/kg Q4W (N=7)	FS0.8mg/kg Q4W (N=4)	FS1.0mg/kg Q4W (N=6)	FS1.0mg/kg Q3W (N=3)	FS1.3mg/kg Q4W (N=6)
Number of people with a n (%) history of targeted therapy	3 (100%)	1 (25.0%)	3 (60.0%)	5 (71.4%)	4 (100%)	6 (100%)	2 (66.7%)	6 (100%)
Type of treatment
Adjuvant therapy n (%)	1 (33.3%)	1 (25.0%)	0	0	1 (25.0%)	3 (50.0%)	0	1 (16.7%)
Neoadjuvant therapy n (%)	0	1 (25.0%)	0	0	0	0	0	2 (33.3%)
Late-stage treatment n (%)	3 (100%)	1 (25.0%)	3 (60.0%)	5 (71.4%)	4 (100%)	6 (100%)	2 (66.7%)	6 (100%)
In the case of advanced treatment, the number of treatment lines is 1 n (%)	2 (66.7%)	1 (25.0%)	3 (60.0%)	4 (57.1%)	3 (75.0%)	4 (66.7%)	2 (66.7%)	5 (83.3%)
2 n (%)	1 (33.3%)	0	2 (40.0%)	4 (57.1%)	2 (50.0%)	4 (66.7%)	0	0
3 or more n (%)	2 (66.7%)	0	3 (60.0%)	1 (14.3%)	2 (50.0%)	6 (100%)	0	1 (16.7%)
Time since the Last prior n (%) target therapy (month) Mean (SD)	3 (100%) _x000D_ 7.9179	1 (25.0%) _x000D_ 10.9733 (-)	3 (60.0%) _x000D_ 5.0267	5 (71.4%) _x000D_ 23.0439	4 (100%) _x000D_ 13.1992	6 (100%) _x000D_ 7.1184	2 (66.7%) _x000D_ 53.2895	6 (100%) _x000D_ 10.4750
	-2.7178		-4.9558	-23.8938	-11.0202	-3.2877	-61.7492	-4.8188
Median	7.6879	10.9733	2.7598	9.3306	11.4825	7.0965	53.2895	9.8234
Q1, Q3	5.3224,	10.9733,	1.6099,	7.5565,	4.6982,	6.1437,	9.6263,	7.0308,
	10.7433	10.9733	10.7105	33.4784	21.7002	7.7207	96.9528	15.2772
Min, Max	5.322,	10.973,	1.610,	4.402,	2.431,	2.234,	9.626,	4.172,
	10.743	10.973	10.71	60.452	27.4	12.419	96.953	16.723
Source: Listing 16.2.4.5
Program: \\sasoa\Projects\FS1502\FS-CY1502-Ph1-01\Publication\PreProd\Production\Prog\tlf\t-prior-act.sas, Output: T14_1_4_1_1.rtf, Run:
2023-02-06 10:34
Fosun Source Data Date: 12JAN2023
FS-CY1502-Ph1-01 Cutoff Date: 24DEC2022
Publication Page 2 of 4
表格 14.1.4.1.1 Prior Anti-Cancer Therapy (SS)
Characteristic	Statistic	FS1.3mg/kg Q3W (N=4)	FS1.7mg/kg Q4W (N=5)	FS1.7mg/kg Q3W (N=4)	FS2.3mg/kg Q3W (N=89)	FS3.0mg/kg Q3W (N=9)	FS3.5mg/kg Q3W (N=1)	Total (N=150)
Number of people with a history n (%) of targeted therapy		3 (75.0%)	5 (100%)	4 (100%)	81 (91.0%)	8 (88.9%)	1 (100%)	132 (88.0%)
Type of treatment
Adjuvant therapy	n (%)	0	0	1 (25.0%)	19 (21.3%)	0	1 (100%)	28 (18.7%)
Neoadjuvant therapy	n (%)	0	0	0	16 (18.0%)	0	0	19 (12.7%)
Late-stage treatment	n (%)	3 (75.0%)	5 (100%)	4 (100%)	78 (87.6%)	8 (88.9%)	1 (100%)	129 (86.0%)
In the case of advanced treatment, the number of treatment lines is 1	n (%)	3 (75.0%)	4 (80.0%)	4 (100%)	56 (62.9%)	7 (77.8%)	1 (100%)	99 (66.0%)
2	n (%)	2 (50.0%)	2 (40.0%)	3 (75.0%)	57 (64.0%)	4 (44.4%)	0	81 (54.0%)
3 or more	n (%)	2 (50.0%)	1 (20.0%)	1 (25.0%)	38 (42.7%)	3 (33.3%)	0	60 (40.0%)
Time since the Last prior target therapy (month)	n (%)	3 (75.0%)	5 (100%)	4 (100%)	81 (91.0%)	8 (88.9%)	1 (100%)	132 (88.0%)
	Mean (SD)	16.7009	5.7232	13.8316	13.048	14.9815	2.7598 (-)	13.2084
		-5.2376	-2.938	-3.9782	-15.6415	-16.428		-15.8721
	Median	16.2628	5.1253	12.8624	7.6222	10.1355	2.7598	8.1807
	Q1, Q3	11.6961,	4.5996, 5.5524	10.8912,	4.2382,	6.4723,	2.7598, 2.7598	4.6653,
		22.1437		16.7721	15.7372	14.1109		14.4723
	Min, Max	11.696, 22.144	2.727, 10.612	10.349, 19.253	1.216, 77.766	3.910, 54.505	2.760, 2.760	1.216, 96.953
Source: Listing 16.2.4.5
Program: \\sasoa\Projects\FS1502\FS-CY1502-Ph1-01\Publication\PreProd\Production\Prog\tlf\t-prior-act.sas, Output: T14_1_4_1_1.rtf, Run:
2023-02-06 10:34
Fosun Source Data Date: 12JAN2023
FS-CY1502-Ph1-01 Cutoff Date: 24DEC2022
Publication Page 4 of 4
表格 14.1.4.1.1 Prior Anti-Cancer Therapy (SS)
FS1.3mg/kg FS1.7mg/kg FS1.7mg/kg FS2.3mg/kg FS3.0mg/kg FS3.5mg/kg
Q3W Q4W Q3W Q3W Q3W Q3W Total
Characteristic		Statistic			(N=4)		(N=5)		(N=4)		(N=89)		(N=9)		(N=1)		(N=150)
Best	efficacy
CR		n	(%)		0		0		0	2	(2.2%)		0		0	3	(2.0%)
PR		n	(%)	1	(25.0%)	1	(20.0%)	1	(25.0%)	25	(28.1%)	6	(66.7%)		0	47	(31.3%)
SD		n	(%)	2	(50.0%)	1	(20.0%)	3	(75.0%)	20	(22.5%)	2	(22.2%)		0	34	(22.7%)
PD		n	(%)		0	3	(60.0%)		0	16	(18.0%)		0		0	20	(13.3%)
NE		n	(%)		0		0		0	18	(20.2%)		0	1	(100%)	28	(18.7%)
not	applicable	n	(%)		0		0		0		0		0		0		0
Source: Listing 16.2.4.5
Fosun Source Data Date: 12JAN2023
FS-CY1502-Ph1-01 Cutoff Date: 24DEC2022
Publication Page 1 of 4
表格 14.1.4.1.2 Prior Oncology Chemotherapy (SS)
Characteristic Statistic		FS0.1mg/kg Q4W (N=3)		FS0.2mg/kg Q4W (N=4)		FS0.4mg/kg Q4W (N=5)		FS0.6mg/kg Q4W (N=7)		FS0.8mg/kg Q4W (N=4)		FS1.0mg/kg Q4W (N=6)		FS1.0mg/kg Q3W (N=3)		FS1.3mg/kg Q4W (N=6)
Number of Subjects with any n	(%)	3	(100%)	4	(100%)	5	(100%)	7	(100%)	4	(100%)	6	(100%)	3	(100%)	6	(100%)
Prior Chemotherapy Type of treatment
Adjuvant therapy n	(%)	2	(66.7%)	4	(100%)	3	(60.0%)	6	(85.7%)	3	(75.0%)	5	(83.3%)	2	(66.7%)	1	(16.7%)
Neoadjuvant therapy n	(%)		0	2	(50.0%)	2	(40.0%)	1	(14.3%)	1	(25.0%)	2	(33.3%)	1	(33.3%)	3	(50.0%)
Late-stage treatment n	(%)	3	(100%)	4	(100%)	4	(80.0%)	7	(100%)	4	(100%)	6	(100%)	3	(100%)	6	(100%)
In the case of advanced treatment, the number of treatment lines is 1 n	(%)	2	(66.7%)	3	(75.0%)	4	(80.0%)	7	(100%)	4	(100%)	4	(66.7%)	3	(100%)	6	(100%)
2 n	(%)	2	(66.7%)	3	(75.0%)	2	(40.0%)	7	(100%)	3	(75.0%)	6	(100%)	1	(33.3%)	2	(33.3%)
3 or more n	(%)	2	(66.7%)	2	(50.0%)	3	(60.0%)	3	(42.9%)	1	(25.0%)	5	(83.3%)	1	(33.3%)	1	(16.7%)
Time since the Last prior n	(%)	3	(100%)	4	(100%)	5	(100%)	7	(100%)	4	(100%)	6	(100%)	3	(100%)	6	(100%)
chemotherapy (month)
Mean (SD)	7.9179	4.7721	29.6936	18.051	17.1006	8.8323	36.3915	10.0424
	-2.7178	-4.1447	-55.5435	-21.6877	-9.6561	-2.8884	-52.5653	-6.0539
Median	7.6879	2.8255	4.5339	7.5565	18.2834	7.7207	9.6263	9.8234
Q1, Q3	5.3224,	2.4969,	2.7598,	2.5955,	10.2177,	6.4723,	2.5955,	4.9938,
	10.7433	7.0472	10.7105	32.9528	23.9836	12.4189	96.9528	16.7228
Min, Max	5.322,	2.464,	1.610,	1.774,	4.435,	6.144,	2.595,	2.004,
	10.743	10.973	128.854	60.452	27.4	12.517	96.953	16.887
Source: Listing 16.2.4.6
Program: \\sasoa\Projects\FS1502\FS-CY1502-Ph1-01\Publication\PreProd\Production\Prog\tlf\t-prior-onc.sas, Output: T14_1_4_1_2.rtf, Run:
2023-02-06 10:35
Fosun Source Data Date: 12JAN2023
FS-CY1502-Ph1-01 Cutoff Date: 24DEC2022
Publication Page 2 of 4
表格 14.1.4.1.2 Prior Oncology		Chemotherapy		(SS)
Characteristic	Statistic		FS1.3mg/kg Q3W (N=4)		FS1.7mg/kg Q4W (N=5)		FS1.7mg/kg Q3W (N=4)		FS2.3mg/kg Q3W (N=89)		FS3.0mg/kg Q3W (N=9)		FS3.5mg/kg Q3W (N=1)			(N=150) Total
Number of Subjects with any n		(%)	4	(100%)	4	(80.0%)	4	(100%)	88	(98.9%)	9	(100%)	1	(100%)	148	(98.7%)
Prior Chemotherapy
Type of treatment
Adjuvant therapy	n	(%)	2	(50.0%)	1	(20.0%)	1	(25.0%)	44	(49.4%)	3	(33.3%)	1	(100%)	78	(52.0%)
Neoadjuvant therapy	n	(%)		0	2	(40.0%)	1	(25.0%)	30	(33.7%)	1	(11.1%)		0	46	(30.7%)
Late-stage treatment	n	(%)	4	(100%)	3	(60.0%)	4	(100%)	80	(89.9%)	9	(100%)	1	(100%)	138	(92.0%)
In the case of advanced treatment, the number of treatment lines is 1	n	(%)	3	(75.0%)	3	(60.0%)	4	(100%)	68	(76.4%)	9	(100%)	1	(100%)	121	(80.7%)
2	n	(%)	3	(75.0%)		0	1	(25.0%)	58	(65.2%)	6	(66.7%)		0	94	(62.7%)
3 or more	n	(%)	4	(100%)		0	1	(25.0%)	34	(38.2%)	4	(44.4%)		0	61	(40.7%)
Time since the Last prior	n	(%)	4	(100%)	4	(80.0%)	4	(100%)	88	(98.9%)	9	(100%)	1	(100%)	148	(98.7%)
chemotherapy (month)
Mean (SD)	6.7844	19.1951	20.386	15.4456	7.9617	16.4928 (-)	15.144
	-1.965	-18.3082	-11.5427	-18.1466	-4.2793		-19.4955
Median	6.768	12.8624	17.3142	9.3634	7.3593	16.4928	9.1499
Q1, Q3	5.0924, 8.4764	7.7372,	12.3203,	4.7639,	4.0411,	16.4928,	4.7639,
		30.653	28.4517	18.3491	11.9918	16.4928	16.6407
Min, Max	4.928, 8.674	5.125, 45.930	10.349, 36.567	0.821, 97.248	3.187, 14.653	16.493, 16.493	0 .821, 128.854
Source: Listing 16.2.4.6
Program: \\sasoa\Projects\FS1502\FS-CY1502-Ph1-01\Publication\PreProd\Production\Prog\tlf\t-prior-onc.sas, Output: T14_1_4_1_2.rtf, Run:
2023-02-06 10:35
Fosun Source Data Date: 12JAN2023
FS-CY1502-Ph1-01 Cutoff Date: 24DEC2022
Publication Page 3 of 4
表格 14.1.4.1.2 Prior		Oncology Chemotherapy (SS)
Characteristic		Statistic		FS0.1mg/kg Q4W (N=3)		FS0.2mg/kg Q4W (N=4)		FS0.4mg/kg Q4W (N=5)		FS0.6mg/kg Q4W (N=7)		FS0.8mg/kg Q4W (N=4)		FS1.0mg/kg Q4W (N=6)		FS1.0mg/kg Q3W (N=3)		FS1.3mg/kg Q4W (N=6)
Best	efficacy
CR		n	(%)		0		0		0		0		0		0		0	1	(16.7%)
PR		n	(%)	3	(100%)	3	(75.0%)	1	(20.0%)		0	2	(50.0%)	2	(33.3%)	1	(33.3%)	2	(33.3%)
SD		n	(%)		0	1	(25.0%)	2	(40.0%)	4	(57.1%)		0	1	(16.7%)		0		0
PD		n	(%)		0		0	1	(20.0%)		0		0		0		0	2	(33.3%)
NE		n	(%)		0		0	1	(20.0%)	3	(42.9%)	2	(50.0%)	3	(50.0%)	2	(66.7%)	1	(16.7%)
not	applicable	n	(%)		0		0		0		0		0		0		0		0
Source: Listing 16.2.4.6
Fosun Source Data Date: 12JAN2023
FS-CY1502-Ph1-01 Cutoff Date: 24DEC2022
Publication Page 4 of 4
表格 14.1.4.1.2 Prior		Oncology	Chemotherapy		(SS)
Characteristic		Statistic		FS1.3mg/kg Q3W (N=4)		FS1.7mg/kg Q4W (N=5)		FS1.7mg/kg Q3W (N=4)		FS2.3mg/kg Q3W (N=89)		FS3.0mg/kg Q3W (N=9)		FS3.5mg/kg Q3W (N=1)			(N=150) Total
Best	efficacy
CR		n	(%)		0	1	(20.0%)	1	(25.0%)	8	(9.0%)	2	(22.2%)		0	13	(8.7%)
PR		n	(%)	3	(75.0%)	1	(20.0%)	2	(50.0%)	25	(28.1%)	4	(44.4%)		0	49	(32.7%)
SD		n	(%)	1	(25.0%)	1	(20.0%)		0	23	(25.8%)	3	(33.3%)		0	36	(24.0%)
PD		n	(%)		0	1	(20.0%)		0	11	(12.4%)		0		0	15	(10.0%)
NE		n	(%)		0		0	1	(25.0%)	21	(23.6%)		0	1	(100%)	35	(23.3%)
not	applicable	n	(%)		0		0		0		0		0		0		0
Source: Listing 16.2.4.6

## Sheet: Table 2 and Suppl Table 2
Fosun Source Data Date: 12JAN2023
FS-CY1502-Ph1-01 Cutoff Date: 24DEC2022
Publication Page 1 of 4
表格 14.3.1.1.1 Summary of All		Adverse		Events	(SS)
Statistic			FS0.1mg/kgQ FS0.2mg/kgQ 4W(N=3) 4W(N=4)					FS0.4mg/kgQ 4W(N=5)			FS0.6mg/kgQ 4W(N=7)			FS0.8mg/kgQ 4W(N=4)			FS1.0mg/kgQ 4W(N=6)			FS1.0mg/kgQ 3W(N=3)			FS1.3mg/kgQ 4W(N=6)
It's in AE n _x000D_ It's in the tea. n	(%) _x000D_ (%)	Event Event	3 _x000D_ 3	(100%) _x000D_ (100%)	17 4 _x000D_ 17 4	(100%) _x000D_ (100%)	40 _x000D_ 40	5 _x000D_ 5	(100%) _x000D_ (100%)	20 _x000D_ 20	7 _x000D_ 7	(100%) _x000D_ (100%)	70 _x000D_ 70	4 _x000D_ 4	(100%) _x000D_ (100%)	40 _x000D_ 40	6 _x000D_ 6	(100%) _x000D_ (100%)	103 _x000D_ 102	3 _x000D_ 3	(100%) _x000D_ (100%)	53 _x000D_ 53	6 _x000D_ 6	(100%) _x000D_ (100%)	98 _x000D_ 94
Any TEAE of CTCAE Grade n	(%)	Event	1	(33.3%)	12	(50.0%)	3	1	(20.0%)	1	1	(14.3%)	1		0		2	(33.3%)	4		0		1	(16.7%)	1
3 or higher
Any TEAE of CTCAE Grade n	(%)	Event	1	(33.3%)	12	(50.0%)	3	1	(20.0%)	1	1	(14.3%)	1		0		2	(33.3%)	4		0		1	(16.7%)	1
3
Any TEAE of CTCAE Grade n	(%)	Event		0		0			0			0			0			0			0			0
4
Any TEAE of CTCAE Grade n	(%)	Event		0		0			0			0			0			0			0			0
5
Any Study Drug Related n	(%)	Event	2	(66.7%)	124	(100%)	35	5	(100%)	20	7	(100%)	67	4	(100%)	39	4	(66.7%)	81	3	(100%)	51	5	(83.3%)	54
TEAE
Any Study Drug Related n	(%)	Event	1	(33.3%)	12	(50.0%)	3	1	(20.0%)	1	1	(14.3%)	1		0		1	(16.7%)	1		0			0
TEAE of CTCAE Grade 3 or higher
Any Study Drug Related n	(%)	Event	1	(33.3%)	12	(50.0%)	3	1	(20.0%)	1	1	(14.3%)	1		0		1	(16.7%)	1		0			0
TEAE of CTCAE Grade 3
Any Study Drug Related n	(%)	Event		0		0			0			0			0			0			0			0
TEAE of CTCAE Grade 4
Any Study Drug Related n	(%)	Event		0		0			0			0			0			0			0			0
TEAE of CTCAE Grade 5
Any Serious TEAE n	(%)	Event		0	1	(25.0%)	1		0			0			0			0			0			0
TEAE=Treatment Emergent Adverse Events, CTCAE= Common Terminology Criteria for Adverse Events version 4.03Treatment emergent adverse events
(TEAEs) are defined as AEs that started or worsened in severity on or after the first dose of study medication and prior to the last date
of study medication +30 days (inclusive). Source: Listing 16.2.7.1
Program: \\sasoa\Projects\FS1502\FS-CY1502-Ph1-01\Publication\PreProd\Production\Prog\tlf\t-ae.sas, Output: T14_3_1_1_1.rtf, Run:
2023-02-06 10:38
Fosun Source Data Date: 12JAN2023
FS-CY1502-Ph1-01 Cutoff Date: 24DEC2022
Publication Page 2 of 4
表格 14.3.1.1.1 Summary of All Adverse Events (SS)
FS1.3mg/kgQ3W FS1.7mg/kgQ4W FS1.7mg/kgQ3W FS2.3mg/kgQ3W FS3.0mg/kgQ3W FS3.5mg/kgQ3W
Statistic
It's in AE n (%) Event
It's in the tea. n (%) Event
Any TEAE of CTCAE Grade 3 n (%) Event
or higher
Any TEAE of CTCAE Grade 3 n (%) Event
Any TEAE of CTCAE Grade 4 n (%) Event
Any TEAE of CTCAE Grade 5 n (%) Event
Any Study Drug Related TEAE n (%) Event
Any Study Drug Related TEAE n (%) Event
of CTCAE Grade 3 or higher
Any Study Drug Related TEAE n (%) Event
of CTCAE Grade 3
Any Study Drug Related TEAE n (%) Event
of CTCAE Grade 4
Any Study Drug Related TEAE n (%) Event
of CTCAE Grade 5
Any Serious TEAE n (%) Event
(N=4)			(N=5)			(N=4)			(N=89)		(N=9)			(N=1)		Total(N=150)
4 (100%)	61	5	(100%)	128	4	(100%)	93	85	(95.5%)	9	(100%)	228	1	(100%)	36	146 (97.3%)
									1373							2360
4 (100%)	60	5	(100%)	127	4	(100%)	93	85	(95.5%)	9	(100%)	218	1	(100%)	36	146 (97.3%)
									1361							2331
2 (50.0%)	2	2	(40.0%)	5	2	(50.0%)	4	36	(40.4%) 83	8	(88.9%)	15	1	(100%)	2	59 (39.3%) 122
2 (50.0%)	2	2	(40.0%)	5	2	(50.0%)	4	35	(39.3%) 74	8	(88.9%)	13	1	(100%)	1	58 (38.7%) 110
0			0			0		4	(4.5%) 6	1	(11.1%)	1	1	(100%)	1	6 (4.0%) 8
0			0			0		3	(3.4%) 3	1	(11.1%)	1		0		4 (2.7%) 4
4 (100%)	53	5	(100%)	73	4	(100%)	75	85	(95.5%)	9	(100%)	153	1	(100%)	36	142 (94.7%)
									1161							1910
2 (50.0%)	2	1	(20.0%)	3	2	(50.0%)	3	32	(36.0%) 71	7	(77.8%)	11	1	(100%)	2	51 (34.0%) 99
2 (50.0%)	2	1	(20.0%)	3	2	(50.0%)	3	31	(34.8%) 64	7	(77.8%)	10	1	(100%)	1	50 (33.3%) 90
0			0			0		4	(4.5%) 5		0		1	(100%)	1	5 (3.3%) 6
0			0			0		2	(2.2%) 2	1	(11.1%)	1		0		3 (2.0%) 3
0			0		2	(50.0%)	2	15	(16.9%) 24	3	(33.3%)	4		0		21 (14.0%) 31
TEAE=Treatment Emergent Adverse Events, CTCAE= Common Terminology Criteria for Adverse Events version 4.03Treatment emergent adverse events
(TEAEs) are defined as AEs that started or worsened in severity on or after the first dose of study medication and prior to the last date
of study medication +30 days (inclusive). Source: Listing 16.2.7.1
Program: \\sasoa\Projects\FS1502\FS-CY1502-Ph1-01\Publication\PreProd\Production\Prog\tlf\t-ae.sas, Output: T14_3_1_1_1.rtf, Run:
2023-02-06 10:38
Fosun Source Data Date: 12JAN2023
FS-CY1502-Ph1-01 Cutoff Date: 24DEC2022
Publication Page 3 of 4
表格 14.3.1.1.1 Summary of All		Adverse Events (SS)
Statistic			FS0.1mg/kgQ FS0.2mg/kgQ 4W(N=3) 4W(N=4)			FS0.4mg/kgQ 4W(N=5)	FS0.6mg/kgQ 4W(N=7)	FS0.8mg/kgQ 4W(N=4)	FS1.0mg/kgQ 4W(N=6)	FS1.0mg/kgQ 3W(N=3)			FS1.3mg/kgQ 4W(N=6)
Any Study Drug Related n Serious TEAE _x000D_ Any TEAE Leading to Drug n Interruption Any TEAE Leading to Drug n Discontinuation Any TEAE Leading to Dose n Reduction Any TEAE Leading to Death n	(%) _x000D_ _x000D_ (%) _x000D_ (%) _x000D_ (%) _x000D_ (%)	Event _x000D_ Event Event Event Event	0 1 _x000D_ _x000D_ 0 1 _x000D_ 0 _x000D_ 0 _x000D_ 0	(25.0%) _x000D_ _x000D_ (25.0%) _x000D_ 0 _x000D_ 0 _x000D_ 0	1 _x000D_ _x000D_ 1	0 _x000D_ _x000D_ 0 _x000D_ 0 _x000D_ 0 _x000D_ 0	0 _x000D_ _x000D_ 0 _x000D_ 0 _x000D_ 0 _x000D_ 0	0 _x000D_ _x000D_ 0 _x000D_ 0 _x000D_ 0 _x000D_ 0	0 _x000D_ _x000D_ 0 _x000D_ 0 _x000D_ 0 _x000D_ 0	1	0 _x000D_ 0 (33.3%) 0 0	2	1	0 _x000D_ _x000D_ 0 _x000D_ 0 (16.7%) 1 0
TEAE=Treatment Emergent Adverse Events, CTCAE= Common Terminology Criteria for Adverse Events version 4.03Treatment emergent adverse events
(TEAEs) are defined as AEs that started or worsened in severity on or after the first dose of study medication and prior to the last date
of study medication +30 days (inclusive). Source: Listing 16.2.7.1
Fosun Source Data Date: 12JAN2023
FS-CY1502-Ph1-01 Cutoff Date: 24DEC2022
Publication Page 4 of 4
表格 14.3.1.1.1 Summary of All Adverse Events (SS)
FS1.3mg/kgQ3W FS1.7mg/kgQ4W FS1.7mg/kgQ3W FS2.3mg/kgQ3W FS3.0mg/kgQ3W FS3.5mg/kgQ3W
	Statistic				(N=4)			(N=5)			(N=4)			(N=89)			(N=9)			(N=1)		Total(N=150)
Any Study Drug Related	n	(%)	Event		0			0			0		10	(11.2%)	15	3	(33.3%)	4		0		14	(9.3%)	20
Serious TEAE
Any TEAE Leading to Drug	n	(%)	Event	1	(25.0%)	1	1	(20.0%)	2	3	(75.0%)	5	32	(36.0%)	59	7	(77.8%)	15	1	(100%)	1	46	(30.7%)	84
Interruption
Any TEAE Leading to Drug	n	(%)	Event		0			0			0		5	(5.6%)	5	1	(11.1%)	1		0		7	(4.7%)	8
Discontinuation
Any TEAE Leading to Dose	n	(%)	Event	1	(25.0%)	1	2	(40.0%)	2	2	(50.0%)	3	27	(30.3%)	44	3	(33.3%)	3	1	(100%)	2	37	(24.7%)	56
Reduction
Any TEAE Leading to Death	n	(%)	Event		0			0			0		3	(3.4%)	3	1	(11.1%)	1		0		4	(2.7%)	4
TEAE=Treatment Emergent Adverse Events, CTCAE= Common Terminology Criteria for Adverse Events version 4.03Treatment emergent adverse events
(TEAEs) are defined as AEs that started or worsened in severity on or after the first dose of study medication and prior to the last date
of study medication +30 days (inclusive). Source: Listing 16.2.7.1
Fosun Source Data Date: 12JAN2023
FS-CY1502-Ph1-01 Cutoff Date: 24DEC2022
Publication Page 1 of 28
表格 14.3.1.1.5 Number and Percentage of Patients with Drug Related TEAEs by System Organ Class and Preferred Term (SS)
System Organ Class Statisti FS0.1mg/kgQ4 FS0.2mg/kgQ4 FS0.4mg/kgQ4 FS0.6mg/kgQ4 FS0.8mg/kgQ4 FS1.0mg/kgQ4 FS1.0mg/kgQ3 FS1.3mg/kgQ4 Preferred Term c W(N=3) W(N=4) W(N=5) W(N=7) W(N=4) W(N=6) W(N=3) W(N=6)
Any Drug Related TEAEs n	(%)	2	(66.7%)	4	(100%)	5	(100%)	7	(100%)	4	(100%)	4	(66.7%)	3	(100%)	5	(83.3%)
All kinds of inspections n	(%)	2	(66.7%)	4	(100%)	3	(60.0%)	7	(100%)	4	(100%)	4	(66.7%)	3	(100%)	4	(66.7%)
Aspartate n aminotransferase is elevated	(%)	1	(33.3%)	2	(50.0%)	2	(40.0%)	3	(42.9%)	2	(50.0%)	2	(33.3%)	2	(66.7%)	1	(16.7%)
Alanine n aminotransferase is elevated	(%)	1	(33.3%)	2	(50.0%)	2	(40.0%)	3	(42.9%)	2	(50.0%)	2	(33.3%)	1	(33.3%)	1	(16.7%)
Decreased platelet n count	(%)		0	2	(50.0%)		0		0		0	1	(16.7%)		0	1	(16.7%)
Blood lactate n dehydrogenase is elevated γ-glutamyl n transferase is elevated	(%) _x000D_ _x000D_ (%)	1	0 _x000D_ _x000D_ (33.3%)	1 _x000D_ _x000D_ 1	(25.0%) _x000D_ _x000D_ (25.0%)	1 _x000D_ _x000D_ 1	(20.0%) _x000D_ _x000D_ (20.0%)	1	0 _x000D_ _x000D_ (14.3%)	1 _x000D_ _x000D_ 2	(25.0%) _x000D_ _x000D_ (50.0%)	1 _x000D_ _x000D_ 1	(16.7%) _x000D_ _x000D_ (16.7%)	2 _x000D_ _x000D_ 1	(66.7%) _x000D_ _x000D_ (33.3%)		0 _x000D_ _x000D_ 0
Low weight loss n	(%)		0		0		0		0		0	1	(16.7%)	1	(33.3%)	2	(33.3%)
White blood cell count n is low	(%)	1	(33.3%)	1	(25.0%)	2	(40.0%)	2	(28.6%)		0		0		0	4	(66.7%)
Amylase is elevated n	(%)		0	1	(25.0%)		0		0		0		0		0		0
Decreased neutrophil n count Abnormal T waves on ECG n	(%) _x000D_ (%)		0 _x000D_ 0		0 _x000D_ 0	2	(40.0%) 0	2 _x000D_ 3	(28.6%) _x000D_ (42.9%)	1	0 _x000D_ (25.0%)	1	0 _x000D_ (16.7%)	1 _x000D_ 3	(33.3%) _x000D_ (100%)	2 _x000D_ 1	(33.3%) _x000D_ (16.7%)
Blood alkaline n phosphatase is elevated	(%)	1	(33.3%)	2	(50.0%)		0	1	(14.3%)	1	(25.0%)	1	(16.7%)	1	(33.3%)		0
Creatine n phosphokinase MB is elevated	(%)		0	1	(25.0%)		0		0		0	1	(16.7%)	1	(33.3%)		0
LDL is elevated n	(%)		0		0		0	2	(28.6%)	1	(25.0%)	2	(33.3%)	2	(66.7%)		0
Program: \\sasoa\Projects\FS1502\FS-CY1502-Ph1-01\Publication\PreProd\Production\Prog\tlf\t-t-ae-socpt.sas, Output: T14_3_1_1_5.rtf, Run:
2023-02-07 09:37
Fosun Source Data Date: 12JAN2023
FS-CY1502-Ph1-01 Cutoff Date: 24DEC2022
Publication Page 2 of 28
表格 14.3.1.1.5 Number and Percentage of Patients with Drug Related TEAEs by System Organ Class and Preferred Term (SS)
System Organ Class Preferred Term Statistic		FS1.3mg/kgQ3W (N=4)		FS1.7mg/kgQ4W (N=5)		FS1.7mg/kgQ3W (N=4)		FS2.3mg/kgQ3W (N=89)		FS3.0mg/kgQ3W (N=9)		FS3.5mg/kgQ3W (N=1)		Total(N=150)
Any Drug Related TEAEs n	(%)	4	(100%)	5	(100%)	4	(100%)	85	(95.5%)	9	(100%)	1	(100%)	142	(94.7%)
All kinds of inspections n	(%)	4	(100%)	5	(100%)	3	(75.0%)	79	(88.8%)	9	(100%)	1	(100%)	132	(88.0%)
Aspartate n aminotransferase is elevated	(%)	2	(50.0%)	5	(100%)	2	(50.0%)	66	(74.2%)	9	(100%)	1	(100%)	100	(66.7%)
Alanine aminotransferase n is elevated Decreased platelet count n	(%) _x000D_ (%)	2 _x000D_ 2	(50.0%) _x000D_ (50.0%)	4 _x000D_ 2	(80.0%) _x000D_ (40.0%)	3 _x000D_ 2	(75.0%) _x000D_ (50.0%)	39 _x000D_ 31	(43.8%) _x000D_ (34.8%)	4 _x000D_ 9	(44.4%) _x000D_ (100%)	1	0 _x000D_ (100%)	66 _x000D_ 51	(44.0%) _x000D_ (34.0%)
Blood lactate n dehydrogenase is elevated γ-glutamyl transferase n is elevated	(%) _x000D_ _x000D_ (%)	1	(25.0%) 0	2 _x000D_ _x000D_ 3	(40.0%) _x000D_ _x000D_ (60.0%)		0 _x000D_ _x000D_ 0	29 _x000D_ _x000D_ 15	(32.6%) _x000D_ _x000D_ (16.9%)	1	0 _x000D_ _x000D_ (11.1%)	1 _x000D_ _x000D_ 1	(100%) _x000D_ _x000D_ (100%)	39 _x000D_ _x000D_ 28	(26.0%) _x000D_ _x000D_ (18.7%)
Low weight loss n	(%)		0	2	(40.0%)	2	(50.0%)	16	(18.0%)	4	(44.4%)		0	28	(18.7%)
White blood cell count is n low	(%)		0	2	(40.0%)	1	(25.0%)	13	(14.6%)	1	(11.1%)		0	27	(18.0%)
Amylase is elevated n	(%)	1	(25.0%)		0		0	18	(20.2%)	5	(55.6%)		0	25	(16.7%)
Decreased neutrophil n count Abnormal T waves on ECG n	(%) _x000D_ (%)		0 _x000D_ 0		0 _x000D_ 0	2	(50.0%) 0	13 _x000D_ 12	(14.6%) _x000D_ (13.5%)		0 _x000D_ 0		0 _x000D_ 0	22 _x000D_ 21	(14.7%) _x000D_ (14.0%)
Blood alkaline n phosphatase is elevated	(%)		0	1	(20.0%)		0	11	(12.4%)		0		0	19	(12.7%)
Creatine phosphokinase n	(%)	1	(25.0%)		0		0	10	(11.2%)		0	1	(100%)	15	(10.0%)
MB is elevated
LDL is elevated n	(%)		0		0		0	6	(6.7%)		0	1	(100%)	14	(9.3%)
MedDRA Version 25.1 was used to code Adverse Event.Any “肯定有关”、”很可能有关”、”可能有关”AEs that started or worsened in severity on or after
the first dose of study medication and prior to the last date of study medication +30 days were included. If a subject had more than one
adverse event within a system organ class or a preferred term, this subject is only counted once for the maximum severity within that system
organ class or that preferred term. Source: Listing 16.2.7.1
Program: \\sasoa\Projects\FS1502\FS-CY1502-Ph1-01\Publication\PreProd\Production\Prog\tlf\t-t-ae-socpt.sas, Output: T14_3_1_1_5.rtf, Run:
2023-02-07 09:37
Fosun Source Data Date: 12JAN2023
FS-CY1502-Ph1-01 Cutoff Date: 24DEC2022
Publication Page 3 of 28
表格 14.3.1.1.5 Number and Percentage of Patients with Drug Related TEAEs by System Organ Class and Preferred Term (SS)
System Organ Class Statisti FS0.1mg/kgQ4 FS0.2mg/kgQ4 FS0.4mg/kgQ4 FS0.6mg/kgQ4 FS0.8mg/kgQ4 FS1.0mg/kgQ4 FS1.0mg/kgQ3 FS1.3mg/kgQ4 Preferred Term c W(N=3) W(N=4) W(N=5) W(N=7) W(N=4) W(N=6) W(N=3) W(N=6)
Positive urine n leukocytes a-hydroxybutyrate n dehydrogenase elevated	(%) _x000D_ (%)		0 _x000D_ 0		0 _x000D_ 0		0 _x000D_ 0	2 _x000D_ 1	(28.6%) _x000D_ (14.3%)	2	(50.0%) 0	1 _x000D_ 2	(16.7%) _x000D_ (33.3%)	1	0 _x000D_ (33.3%)		0 _x000D_ 0
Blood bilirubin is n elevated	(%)	1	(33.3%)		0	1	(20.0%)		0		0	1	(16.7%)		0		0
Decreased lymphocyte n count	(%)		0		0		0		0		0		0		0	1	(16.7%)
ECG QT interval n prolongation	(%)		0		0		0		0		0		0		0	1	(16.7%)
Abnormal cardiac n function tests	(%)		0		0		0	3	(42.9%)	1	(25.0%)	1	(16.7%)	1	(33.3%)		0
Elevated serum n creatinine	(%)		0	2	(50.0%)		0		0		0	1	(16.7%)		0		0
Creatine n phosphokinase in the blood is elevated	(%)		0		0		0	1	(14.3%)		0		0		0		0
ECG ST-T segment n abnormality	(%)		0		0	1	(20.0%)		0		0	1	(16.7%)	1	(33.3%)		0
Protein in the urine is n detected	(%)		0		0		0		0		0	1	(16.7%)		0		0
ECG ST segment n abnormality	(%)		0		0	1	(20.0%)	1	(14.3%)		0		0	1	(33.3%)		0
Total bile acids n increase	(%)		0		0		0		0		0		0		0		0
Blood unconjugated n bilirubin is elevated Elevated blood glucose n	(%) _x000D_ (%)	1	(33.3%) 0	1	(25.0%) 0		0 _x000D_ 0		0 _x000D_ 0		0 _x000D_ 0		0 _x000D_ 0	1	0 _x000D_ (33.3%)		0 _x000D_ 0
Positive urine for n occult blood	(%)		0	1	(25.0%)		0		0	1	(25.0%)	1	(16.7%)		0		0
Program: \\sasoa\Projects\FS1502\FS-CY1502-Ph1-01\Publication\PreProd\Production\Prog\tlf\t-t-ae-socpt.sas, Output: T14_3_1_1_5.rtf, Run:
2023-02-07 09:37
Fosun Source Data Date: 12JAN2023
FS-CY1502-Ph1-01 Cutoff Date: 24DEC2022
Publication Page 4 of 28
表格 14.3.1.1.5 Number and Percentage of Patients with Drug Related TEAEs by System Organ Class and Preferred Term (SS)
System Organ Class
Preferred Term Statistic
Positive urine n (%)
leukocytes
a-hydroxybutyrate n (%)
dehydrogenase elevated
Blood bilirubin is n (%)
elevated
Decreased lymphocyte n (%)
count
ECG QT interval n (%)
prolongation
Abnormal cardiac n (%)
function tests
Elevated serum n (%)
creatinine
Creatine phosphokinase n (%)
in the blood is elevated
ECG ST-T segment n (%)
abnormality
Protein in the urine is n (%)
detected
ECG ST segment n (%)
abnormality
Total bile acids increase n (%)
Blood unconjugated n (%)
bilirubin is elevated
Elevated blood glucose n (%)
Positive urine for occult n (%)
blood
FS1.3mg/kgQ3W (N=4)	FS1.7mg/kgQ4W (N=5)		FS1.7mg/kgQ3W (N=4)		FS2.3mg/kgQ3W (N=89)		FS3.0mg/kgQ3W (N=9)		FS3.5mg/kgQ3W (N=1)		Total(N=150)
0		0		0	7	(7.9%)		0	1	(100%)	13	(8.7%)
0		0		0	8	(9.0%)		0	1	(100%)	13	(8.7%)
0		0	1	(25.0%)	5	(5.6%)	2	(22.2%)		0	11	(7.3%)
0	1	(20.0%)		0	9	(10.1%)		0		0	11	(7.3%)
0	2	(40.0%)		0	6	(6.7%)	1	(11.1%)		0	10	(6.7%)
0		0		0	3	(3.4%)		0		0	9	(6.0%)
0		0		0	3	(3.4%)	2	(22.2%)		0	8	(5.3%)
0		0		0	5	(5.6%)		0		0	6	(4.0%)
0		0		0	3	(3.4%)		0		0	6	(4.0%)
0		0		0	5	(5.6%)		0		0	6	(4.0%)
0		0		0	1	(1.1%)		0	1	(100%)	5	(3.3%)
0		0		0	4	(4.5%)		0	1	(100%)	5	(3.3%)
0		0		0	2	(2.2%)		0		0	4	(2.7%)
0		0		0	3	(3.4%)		0		0	4	(2.7%)
0		0		0	1	(1.1%)		0		0	4	(2.7%)
Fosun Source Data Date: 12JAN2023
FS-CY1502-Ph1-01 Cutoff Date: 24DEC2022
Publication Page 5 of 28
表格 14.3.1.1.5 Number and Percentage of Patients with Drug Related TEAEs by System Organ Class and Preferred Term (SS)
System Organ Class Statisti FS0.1mg/kgQ4 FS0.2mg/kgQ4 FS0.4mg/kgQ4 FS0.6mg/kgQ4 FS0.8mg/kgQ4 FS1.0mg/kgQ4 FS1.0mg/kgQ3 FS1.3mg/kgQ4 Preferred Term c W(N=3) W(N=4) W(N=5) W(N=7) W(N=4) W(N=6) W(N=3) W(N=6)
Beta-2 microglobulin n (%) is elevated	0	2 (50.0%)	0	0	0	1 (16.7%)	0	0
Conjugated bilirubin n (%) is elevated	0	0	0	0	0	0	0	0
Fibrin D-dimer is n (%) elevated	0	0	0	0	0	0	0	0
Positive urine albumin n (%)	0	0	0	0	0	0	0	0
Decreased serum n (%) creatinine	0	0	0	0	0	0	0	0
Elevated blood urea n (%)	0	0	0	0	0	0	0	0
Lipase is elevated n (%)	0	0	0	0	0	0	0	0
Elevated blood n (%) cholesterol Fibrinogen is elevated n (%)	0 _x000D_ 0	0 _x000D_ 0	0 _x000D_ 0	0 _x000D_ 0	0 _x000D_ 0	0 _x000D_ 0	0 _x000D_ 0	0 _x000D_ 0
Blood n (%) thyroid-stimulating hormone is elevated	0	0	0	0	0	0	0	0
Elevated blood n (%) triglycerides	0	0	0	0	0	0	0	0
Abnormal ECG n (%)	0	0	0	0	0	0	0	0
ST-segment n (%) depression on ECG	1 (33.3%)	0	0	0	0	0	0	0
Globulin is elevated n (%)	0	0	0	0	0	0	0	0
Decreased HDL n (%)	0	0	0	0	0	0	0	0
MedDRA Version 25.1 was used to code Adverse Event.Any “肯定有关”、”很可能有关”、”可能有关”AEs that started or worsened in severity on or after
the first dose of study medication and prior to the last date of study medication +30 days were included. If a subject had more than one
adverse event within a system organ class or a preferred term, this subject is only counted once for the maximum severity within that system
organ class or that preferred term. Source: Listing 16.2.7.1
Program: \\sasoa\Projects\FS1502\FS-CY1502-Ph1-01\Publication\PreProd\Production\Prog\tlf\t-t-ae-socpt.sas, Output: T14_3_1_1_5.rtf, Run:
2023-02-07 09:37
Fosun Source Data Date: 12JAN2023
FS-CY1502-Ph1-01 Cutoff Date: 24DEC2022
Publication Page 6 of 28
表格 14.3.1.1.5 Number and Percentage of Patients with Drug Related TEAEs by System Organ Class and Preferred Term (SS)
System Organ Class Preferred Term Statistic	FS1.3mg/kgQ3W (N=4)	FS1.7mg/kgQ4W (N=5)	FS1.7mg/kgQ3W (N=4)	FS2.3mg/kgQ3W (N=89)	FS3.0mg/kgQ3W (N=9)	FS3.5mg/kgQ3W (N=1)	Total(N=150)
Beta-2 microglobulin is n (%) elevated	0	0	0	0	0	0	3 (2.0%)
Conjugated bilirubin is n (%) elevated	0	0	0	3 (3.4%)	0	0	3 (2.0%)
Fibrin D-dimer is n (%) elevated	0	0	0	3 (3.4%)	0	0	3 (2.0%)
Positive urine albumin n (%)	0	0	0	2 (2.2%)	0	0	2 (1.3%)
Decreased serum n (%) creatinine	0	0	0	2 (2.2%)	0	0	2 (1.3%)
Elevated blood urea n (%)	0	0	0	2 (2.2%)	0	0	2 (1.3%)
Lipase is elevated n (%)	0	0	0	1 (1.1%)	1 (11.1%)	0	2 (1.3%)
Elevated blood n (%) cholesterol	0	0	0	1 (1.1%)	0	0	1 (0.7%)
Fibrinogen is elevated n (%)	0	0	0	1 (1.1%)	0	0	1 (0.7%)
Blood n (%) thyroid-stimulating hormone is elevated	0	0	0	1 (1.1%)	0	0	1 (0.7%)
Elevated blood n (%) triglycerides	0	0	0	1 (1.1%)	0	0	1 (0.7%)
Abnormal ECG n (%)	0	0	0	1 (1.1%)	0	0	1 (0.7%)
ST-segment depression n (%) on ECG	0	0	0	0	0	0	1 (0.7%)
Globulin is elevated n (%)	0	0	0	1 (1.1%)	0	0	1 (0.7%)
Decreased HDL n (%)	0	0	0	1 (1.1%)	0	0	1 (0.7%)
MedDRA Version 25.1 was used to code Adverse Event.Any “肯定有关”、”很可能有关”、”可能有关”AEs that started or worsened in severity on or after
the first dose of study medication and prior to the last date of study medication +30 days were included. If a subject had more than one
adverse event within a system organ class or a preferred term, this subject is only counted once for the maximum severity within that system
organ class or that preferred term. Source: Listing 16.2.7.1
Program: \\sasoa\Projects\FS1502\FS-CY1502-Ph1-01\Publication\PreProd\Production\Prog\tlf\t-t-ae-socpt.sas, Output: T14_3_1_1_5.rtf, Run:
2023-02-07 09:37
Fosun Source Data Date: 12JAN2023
FS-CY1502-Ph1-01 Cutoff Date: 24DEC2022
Publication Page 7 of 28
表格 14.3.1.1.5 Number and Percentage of Patients with Drug Related TEAEs by System Organ Class and Preferred Term (SS)
System Organ Class Statisti FS0.1mg/kgQ4 FS0.2mg/kgQ4 FS0.4mg/kgQ4 FS0.6mg/kgQ4 FS0.8mg/kgQ4 FS1.0mg/kgQ4 FS1.0mg/kgQ3 FS1.3mg/kgQ4 Preferred Term c W(N=3) W(N=4) W(N=5) W(N=7) W(N=4) W(N=6) W(N=3) W(N=6)
Neutrophil count is n elevated	(%)	0		0		0		0		0		0		0		0
Total protein n decreases	(%)	0		0		0		0		0		0		0		0
White blood cell count n is elevated Abnormal P waves on ECG n	(%) _x000D_ (%)	0 _x000D_ 0		0 _x000D_ 0		0 _x000D_ 0		0 _x000D_ 0	1	(25.0%) 0		0 _x000D_ 0		0 _x000D_ 0		0 _x000D_ 0
Urine nitrite is n detected	(%)	0		0		0		0	1	(25.0%)		0		0		0
Urine ketones are n present	(%)	0		0		0	1	(14.3%)		0		0		0		0
Positive bacterial n test	(%)	0		0		0		0		0		0		0		0
ECG ST-T segment n changes	(%)	0		0		0		0		0		0		0		0
ECG high voltage n	(%)	0		0		0	1	(14.3%)		0		0		0		0
Glutathione reductase n activity is elevated	(%)	0		0		0		0		0		0		0		0
Metabolic and n nutritional diseases	(%)	0	3	(75.0%)	2	(40.0%)	3	(42.9%)	3	(75.0%)	3	(50.0%)	3	(100%)	2	(33.3%)
Hypocythemia n	(%)	0		0		0	1	(14.3%)		0		0		0	2	(33.3%)
Hyperuricemia n	(%)	0	2	(50.0%)	1	(20.0%)	1	(14.3%)		0	2	(33.3%)	3	(100%)	1	(16.7%)
Hypercholesterolemia n	(%)	0		0	1	(20.0%)	1	(14.3%)	3	(75.0%)	1	(16.7%)	1	(33.3%)		0
Loss of appetite n	(%)	0		0		0	1	(14.3%)		0		0		0	1	(16.7%)
MedDRA Version 25.1 was used to code Adverse Event.Any “肯定有关”、”很可能有关”、”可能有关”AEs that started or worsened in severity on or after
the first dose of study medication and prior to the last date of study medication +30 days were included. If a subject had more than one
adverse event within a system organ class or a preferred term, this subject is only counted once for the maximum severity within that system
organ class or that preferred term. Source: Listing 16.2.7.1
Program: \\sasoa\Projects\FS1502\FS-CY1502-Ph1-01\Publication\PreProd\Production\Prog\tlf\t-t-ae-socpt.sas, Output: T14_3_1_1_5.rtf, Run:
2023-02-07 09:37
Fosun Source Data Date: 12JAN2023
FS-CY1502-Ph1-01 Cutoff Date: 24DEC2022
Publication Page 8 of 28
表格 14.3.1.1.5 Number and Percentage of Patients with Drug Related TEAEs by System Organ Class and Preferred Term (SS)
System Organ Class Preferred Term Statistic		FS1.3mg/kgQ3W (N=4)		FS1.7mg/kgQ4W (N=5)		FS1.7mg/kgQ3W (N=4)		FS2.3mg/kgQ3W (N=89)		FS3.0mg/kgQ3W (N=9)		FS3.5mg/kgQ3W (N=1)		Total(N=150)
Neutrophil count is n elevated	(%)		0		0		0	1	(1.1%)		0		0	1	(0.7%)
Total protein decreases n	(%)		0		0		0	1	(1.1%)		0		0	1	(0.7%)
White blood cell count is n elevated Abnormal P waves on ECG n	(%) _x000D_ (%)		0 _x000D_ 0		0 _x000D_ 0		0 _x000D_ 0	1	0 _x000D_ (1.1%)		0 _x000D_ 0		0 _x000D_ 0	1 _x000D_ 1	(0.7%) _x000D_ (0.7%)
Urine nitrite is detected n	(%)		0		0		0		0		0		0	1	(0.7%)
Urine ketones are present n	(%)		0		0		0		0		0		0	1	(0.7%)
Positive bacterial test n	(%)		0		0		0	1	(1.1%)		0		0	1	(0.7%)
ECG ST-T segment changes n	(%)		0		0		0	1	(1.1%)		0		0	1	(0.7%)
ECG high voltage n	(%)		0		0		0		0		0		0	1	(0.7%)
Glutathione reductase n activity is elevated	(%)		0		0		0	1	(1.1%)		0		0	1	(0.7%)
Metabolic and nutritional n diseases	(%)	4	(100%)	4	(80.0%)	3	(75.0%)	71	(79.8%)	8	(88.9%)	1	(100%)	110	(73.3%)
Hypocythemia n	(%)	3	(75.0%)	2	(40.0%)	3	(75.0%)	59	(66.3%)	6	(66.7%)	1	(100%)	77	(51.3%)
Hyperuricemia n	(%)	2	(50.0%)		0		0	21	(23.6%)	2	(22.2%)	1	(100%)	36	(24.0%)
Hypercholesterolemia n	(%)		0	1	(20.0%)	1	(25.0%)	20	(22.5%)	2	(22.2%)		0	31	(20.7%)
Loss of appetite n	(%)	1	(25.0%)	3	(60.0%)		0	19	(21.3%)	6	(66.7%)		0	31	(20.7%)
MedDRA Version 25.1 was used to code Adverse Event.Any “肯定有关”、”很可能有关”、”可能有关”AEs that started or worsened in severity on or after
the first dose of study medication and prior to the last date of study medication +30 days were included. If a subject had more than one
adverse event within a system organ class or a preferred term, this subject is only counted once for the maximum severity within that system
organ class or that preferred term. Source: Listing 16.2.7.1
Fosun Source Data Date: 12JAN2023
FS-CY1502-Ph1-01 Cutoff Date: 24DEC2022
Publication Page 10 of 28
表格 14.3.1.1.5 Number and Percentage of Patients with Drug Related TEAEs by System Organ Class and Preferred Term (SS)
System Organ Class Preferred Term	Statistic		FS1.3mg/kgQ3W (N=4)		FS1.7mg/kgQ4W (N=5)		FS1.7mg/kgQ3W (N=4)		FS2.3mg/kgQ3W (N=89)		FS3.0mg/kgQ3W (N=9)		FS3.5mg/kgQ3W (N=1)		Total(N=150)
Hypertriglyceridemia	n	(%)		0		0		0	18	(20.2%)		0	1	(100%)	25	(16.7%)
Hypoalbuminemia	n	(%)	1	(25.0%)		0	1	(25.0%)	19	(21.3%)	1	(11.1%)		0	23	(15.3%)
Hyponatremia	n	(%)		0		0		0	10	(11.2%)		0		0	10	(6.7%)
Hyperglycemia	n	(%)		0		0		0	3	(3.4%)		0		0	8	(5.3%)
Hyperglycemia	n	(%)		0		0		0	6	(6.7%)		0		0	8	(5.3%)
Hypochloremia	n	(%)		0		0		0	7	(7.9%)		0	1	(100%)	8	(5.3%)
Hyperlipidemia	n	(%)		0		0		0	3	(3.4%)		0		0	3	(2.0%)
Hyperurticemia	n	(%)		0		0		0	1	(1.1%)		0		0	1	(0.7%)
Hyperphosphatemia	n	(%)		0		0		0	1	(1.1%)		0		0	1	(0.7%)
Hypocalcemia	n	(%)		0		0		0	1	(1.1%)		0		0	1	(0.7%)
Hyposhymia	n	(%)		0		0		0	1	(1.1%)		0		0	1	(0.7%)
Hypophosphatemia	n	(%)		0		0		0	1	(1.1%)		0		0	1	(0.7%)
Hypoproteinemia	n	(%)	1	(25.0%)		0		0		0		0		0	1	(0.7%)
malnutrition	n	(%)		0		0		0	1	(1.1%)		0		0	1	(0.7%)
Diseases of the ocular organs	n	(%)	2	(50.0%)	3	(60.0%)	4	(100%)	59	(66.3%)	8	(88.9%)	1	(100%)	83	(55.3%)
MedDRA Version 25.1 was used to code Adverse Event.Any “肯定有关”、”很可能有关”、”可能有关”AEs that started or worsened in severity on or after
the first dose of study medication and prior to the last date of study medication +30 days were included. If a subject had more than one
adverse event within a system organ class or a preferred term, this subject is only counted once for the maximum severity within that system
organ class or that preferred term. Source: Listing 16.2.7.1
Program: \\sasoa\Projects\FS1502\FS-CY1502-Ph1-01\Publication\PreProd\Production\Prog\tlf\t-t-ae-socpt.sas, Output: T14_3_1_1_5.rtf, Run:
2023-02-07 09:37
Fosun Source Data Date: 12JAN2023
FS-CY1502-Ph1-01 Cutoff Date: 24DEC2022
Publication Page 11 of 28
表格 14.3.1.1.5 Number and Percentage of Patients with Drug Related TEAEs by System Organ Class and Preferred Term (SS)
System Organ Class Statisti FS0.1mg/kgQ4 FS0.2mg/kgQ4 FS0.4mg/kgQ4 FS0.6mg/kgQ4 FS0.8mg/kgQ4 FS1.0mg/kgQ4 FS1.0mg/kgQ3 FS1.3mg/kgQ4 Preferred Term c W(N=3) W(N=4) W(N=5) W(N=7) W(N=4) W(N=6) W(N=3) W(N=6)
Dry eyes n (%)	0	0	0	0	0	3 (50.0%)	1 (33.3%)	1 (16.7%)
keratitis n (%)	0	0	0	0	0	0	0	0
Dry eyes n (%)	0	0	0	0	0	0	0	0
Blurred vision n (%)	0	0	0	0	0	0	1 (33.3%)	1 (16.7%)
Eye irritation n (%)	0	0	0	0	0	0	0	1 (16.7%)
Corneal epithelial n (%) defects	0	0	0	0	0	0	0	0
Conjunctival n (%) injection	0	0	0	0	0	0	0	0
Ocular foreign body n (%) sensation	0	0	0	0	0	0	0	0
Meibomian gland n (%) dysfunction	0	0	0	0	0	0	0	0
Eye fatigue n (%)	0	0	0	0	0	1 (16.7%)	0	0
cataract n (%)	0	0	0	0	0	0	0	0
Conjunctival deposits n (%)	0	0	0	0	0	0	0	0
Corneal opacity n (%)	0	0	0	0	0	0	0	0
Inflammation of the eye n (%)	0	0	0	0	0	0	0	0
Refractive disorders n (%)	0	0	0	0	0	0	0	0
MedDRA Version 25.1 was used to code Adverse Event.Any “肯定有关”、”很可能有关”、”可能有关”AEs that started or worsened in severity on or after
the first dose of study medication and prior to the last date of study medication +30 days were included. If a subject had more than one
adverse event within a system organ class or a preferred term, this subject is only counted once for the maximum severity within that system
organ class or that preferred term. Source: Listing 16.2.7.1
Program: \\sasoa\Projects\FS1502\FS-CY1502-Ph1-01\Publication\PreProd\Production\Prog\tlf\t-t-ae-socpt.sas, Output: T14_3_1_1_5.rtf, Run:
2023-02-07 09:37
Fosun Source Data Date: 12JAN2023
FS-CY1502-Ph1-01 Cutoff Date: 24DEC2022
Publication Page 12 of 28
表格 14.3.1.1.5 Number and Percentage of Patients with Drug Related TEAEs by System Organ Class and Preferred Term (SS)
System Organ Class Preferred Term Statistic		FS1.3mg/kgQ3W (N=4)		FS1.7mg/kgQ4W (N=5)		FS1.7mg/kgQ3W (N=4)		FS2.3mg/kgQ3W (N=89)		FS3.0mg/kgQ3W (N=9)		FS3.5mg/kgQ3W (N=1)		Total(N=150)
Dry eyes n	(%)	1	(25.0%)	1	(20.0%)	3	(75.0%)	19	(21.3%)	7	(77.8%)		0	36	(24.0%)
keratitis n	(%)	1	(25.0%)		0	1	(25.0%)	24	(27.0%)		0	1	(100%)	27	(18.0%)
Dry eyes n	(%)		0		0		0	16	(18.0%)		0	1	(100%)	17	(11.3%)
Blurred vision n	(%)		0		0		0	8	(9.0%)	2	(22.2%)		0	12	(8.0%)
Eye irritation n	(%)		0	2	(40.0%)		0	5	(5.6%)	1	(11.1%)		0	9	(6.0%)
Corneal epithelial n defects	(%)		0		0		0	7	(7.9%)		0		0	7	(4.7%)
Conjunctival injection n	(%)		0		0		0	4	(4.5%)		0		0	4	(2.7%)
Ocular foreign body n sensation	(%)		0		0		0	3	(3.4%)		0		0	3	(2.0%)
Meibomian gland n dysfunction	(%)		0		0		0	3	(3.4%)		0		0	3	(2.0%)
Eye fatigue n	(%)		0		0		0		0		0		0	1	(0.7%)
cataract n	(%)		0		0		0	1	(1.1%)		0		0	1	(0.7%)
Conjunctival deposits n	(%)		0		0		0	1	(1.1%)		0		0	1	(0.7%)
Corneal opacity n	(%)		0		0		0	1	(1.1%)		0		0	1	(0.7%)
Inflammation of the eye n	(%)		0		0		0	1	(1.1%)		0		0	1	(0.7%)
Refractive disorders n	(%)		0		0		0	1	(1.1%)		0		0	1	(0.7%)
MedDRA Version 25.1 was used to code Adverse Event.Any “肯定有关”、”很可能有关”、”可能有关”AEs that started or worsened in severity on or after
the first dose of study medication and prior to the last date of study medication +30 days were included. If a subject had more than one
adverse event within a system organ class or a preferred term, this subject is only counted once for the maximum severity within that system
organ class or that preferred term. Source: Listing 16.2.7.1
Program: \\sasoa\Projects\FS1502\FS-CY1502-Ph1-01\Publication\PreProd\Production\Prog\tlf\t-t-ae-socpt.sas, Output: T14_3_1_1_5.rtf, Run:
2023-02-07 09:37
Fosun Source Data Date: 12JAN2023
FS-CY1502-Ph1-01 Cutoff Date: 24DEC2022
Publication Page 13 of 28
表格 14.3.1.1.5 Number and Percentage of Patients with Drug Related TEAEs by System Organ Class and Preferred Term (SS)
System Organ Class Statisti FS0.1mg/kgQ4 FS0.2mg/kgQ4 FS0.4mg/kgQ4 FS0.6mg/kgQ4 FS0.8mg/kgQ4 FS1.0mg/kgQ4 FS1.0mg/kgQ3 FS1.3mg/kgQ4 Preferred Term c W(N=3) W(N=4) W(N=5) W(N=7) W(N=4) W(N=6) W(N=3) W(N=6)
Eyelid dysfunction n	(%)	0		0	0		0		0		0		0		0
Corneal prolapse n	(%)	0		0	0		0		0		0		0		0
Diseases of the n gastrointestinal system	(%)	0	2	(50.0%)	0	3	(42.9%)	2	(50.0%)	2	(33.3%)	2	(66.7%)	2	(33.3%)
Dry mouth n	(%)	0		0	0	1	(14.3%)	1	(25.0%)	1	(16.7%)	1	(33.3%)	1	(16.7%)
disgusting n	(%)	0	2	(50.0%)	0	1	(14.3%)	1	(25.0%)	2	(33.3%)		0	1	(16.7%)
constipation n	(%)	0		0	0		0		0		0	1	(33.3%)		0
vomit n	(%)	0		0	0		0		0		0		0		0
Oral sputum n	(%)	0		0	0		0		0		0		0		0
Oral vaginitis n	(%)	0		0	0		0		0		0		0		0
gastritis n	(%)	0		0	0		0		0		0		0		0
Gastroesophageal n reflux disease	(%)	0		0	0		0		0		0		0		0
Abdominal discomfort n	(%)	0		0	0		0		0	1	(16.7%)		0		0
Abdominal distension n	(%)	0		0	0		0		0	1	(16.7%)		0		0
stomach ache n	(%)	0		0	0	1	(14.3%)		0		0		0		0
Cheilitis cheilitis n	(%)	0		0	0		0		0		0		0		0
MedDRA Version 25.1 was used to code Adverse Event.Any “肯定有关”、”很可能有关”、”可能有关”AEs that started or worsened in severity on or after
the first dose of study medication and prior to the last date of study medication +30 days were included. If a subject had more than one
adverse event within a system organ class or a preferred term, this subject is only counted once for the maximum severity within that system
organ class or that preferred term. Source: Listing 16.2.7.1
Program: \\sasoa\Projects\FS1502\FS-CY1502-Ph1-01\Publication\PreProd\Production\Prog\tlf\t-t-ae-socpt.sas, Output: T14_3_1_1_5.rtf, Run:
2023-02-07 09:37
Fosun Source Data Date: 12JAN2023
FS-CY1502-Ph1-01 Cutoff Date: 24DEC2022
Publication Page 14 of 28
表格 14.3.1.1.5 Number and Percentage of Patients with Drug Related TEAEs by System Organ Class and Preferred Term (SS)
System Organ Class Preferred Term Statistic		FS1.3mg/kgQ3W (N=4)		FS1.7mg/kgQ4W (N=5)		FS1.7mg/kgQ3W (N=4)		FS2.3mg/kgQ3W (N=89)		FS3.0mg/kgQ3W (N=9)		FS3.5mg/kgQ3W (N=1)		Total(N=150)
Eyelid dysfunction n	(%)		0		0		0	1	(1.1%)		0		0	1	(0.7%)
Corneal prolapse n	(%)		0		0		0	1	(1.1%)		0		0	1	(0.7%)
Diseases of the n gastrointestinal system	(%)	3	(75.0%)	3	(60.0%)	2	(50.0%)	38	(42.7%)	8	(88.9%)	1	(100%)	68	(45.3%)
Dry mouth n	(%)	2	(50.0%)	1	(20.0%)	2	(50.0%)	32	(36.0%)	7	(77.8%)	1	(100%)	50	(33.3%)
disgusting n	(%)	1	(25.0%)	2	(40.0%)		0	8	(9.0%)	3	(33.3%)		0	21	(14.0%)
constipation n	(%)		0		0		0	7	(7.9%)		0		0	8	(5.3%)
vomit n	(%)		0		0		0	7	(7.9%)	1	(11.1%)		0	8	(5.3%)
Oral sputum n	(%)		0		0	1	(25.0%)	1	(1.1%)	1	(11.1%)		0	3	(2.0%)
Oral vaginitis n	(%)		0		0		0	3	(3.4%)		0		0	3	(2.0%)
gastritis n	(%)		0		0		0	2	(2.2%)		0		0	2	(1.3%)
Gastroesophageal reflux n disease	(%)		0		0		0	2	(2.2%)		0		0	2	(1.3%)
Abdominal discomfort n	(%)		0		0		0		0		0		0	1	(0.7%)
Abdominal distension n	(%)		0		0		0		0		0		0	1	(0.7%)
stomach ache n	(%)		0		0		0		0		0		0	1	(0.7%)
Cheilitis cheilitis n	(%)		0		0		0		0	1	(11.1%)		0	1	(0.7%)
MedDRA Version 25.1 was used to code Adverse Event.Any “肯定有关”、”很可能有关”、”可能有关”AEs that started or worsened in severity on or after
the first dose of study medication and prior to the last date of study medication +30 days were included. If a subject had more than one
adverse event within a system organ class or a preferred term, this subject is only counted once for the maximum severity within that system
organ class or that preferred term. Source: Listing 16.2.7.1
Fosun Source Data Date: 12JAN2023
FS-CY1502-Ph1-01 Cutoff Date: 24DEC2022
Publication Page 15 of 28
表格 14.3.1.1.5 Number and Percentage of Patients with Drug Related TEAEs by System Organ Class and Preferred Term (SS)
System Organ Class Statisti FS0.1mg/kgQ4 FS0.2mg/kgQ4 FS0.4mg/kgQ4 FS0.6mg/kgQ4 FS0.8mg/kgQ4 FS1.0mg/kgQ4 FS1.0mg/kgQ3 FS1.3mg/kgQ4 Preferred Term c W(N=3) W(N=4) W(N=5) W(N=7) W(N=4) W(N=6) W(N=3) W(N=6)
diarrhoea n	(%)		0	0	0		0	0		0		0	1	(16.7%)
Retching n	(%)		0	0	0		0	0		0		0		0
Tooth deposits n	(%)		0	0	0		0	0		0	1	(33.3%)		0
Toothache n	(%)		0	0	0		0	0		0	1	(33.3%)		0
Noninfectious n gingivitis	(%)		0	0	0		0	0		0		0		0
Kidney and urological n diseases	(%)	1	(33.3%)	0	0		0	0	1	(16.7%)	1	(33.3%)		0
Proteinuria n	(%)	1	(33.3%)	0	0		0	0	1	(16.7%)	1	(33.3%)		0
Hematuria n	(%)		0	0	0		0	0		0		0		0
Chronic kidney disease n	(%)		0	0	0		0	0		0		0		0
Nephritic syndrome n	(%)		0	0	0		0	0		0		0		0
Diseases of the skin and n subcutaneous tissues hair loss n	(%) _x000D_ (%)		0 _x000D_ 0	0 _x000D_ 0	0 _x000D_ 0	3 _x000D_ 2	(42.9%) _x000D_ (28.6%)	0 _x000D_ 0	3 _x000D_ 3	(50.0%) _x000D_ (50.0%)	2 _x000D_ 2	(66.7%) _x000D_ (66.7%)	3 _x000D_ 2	(50.0%) _x000D_ (33.3%)
Pigmentation n disorders	(%)		0	0	0		0	0	1	(16.7%)		0		0
Dry skin n	(%)		0	0	0		0	0	1	(16.7%)	1	(33.3%)		0
rash n	(%)		0	0	0		0	0		0	1	(33.3%)	1	(16.7%)
MedDRA Version 25.1 was used to code Adverse Event.Any “肯定有关”、”很可能有关”、”可能有关”AEs that started or worsened in severity on or after
the first dose of study medication and prior to the last date of study medication +30 days were included. If a subject had more than one
adverse event within a system organ class or a preferred term, this subject is only counted once for the maximum severity within that system
organ class or that preferred term. Source: Listing 16.2.7.1
Program: \\sasoa\Projects\FS1502\FS-CY1502-Ph1-01\Publication\PreProd\Production\Prog\tlf\t-t-ae-socpt.sas, Output: T14_3_1_1_5.rtf, Run:
2023-02-07 09:37
Fosun Source Data Date: 12JAN2023
FS-CY1502-Ph1-01 Cutoff Date: 24DEC2022
Publication Page 16 of 28
表格 14.3.1.1.5 Number and Percentage of Patients with Drug Related TEAEs by System Organ Class and Preferred Term (SS)
System Organ Class Preferred Term	Statistic		FS1.3mg/kgQ3W (N=4)		FS1.7mg/kgQ4W (N=5)		FS1.7mg/kgQ3W (N=4)		FS2.3mg/kgQ3W (N=89)		FS3.0mg/kgQ3W (N=9)		FS3.5mg/kgQ3W (N=1)		Total(N=150)
diarrhoea	n	(%)		0		0		0		0		0		0	1	(0.7%)
Retching	n	(%)		0		0		0	1	(1.1%)		0		0	1	(0.7%)
Tooth deposits	n	(%)		0		0		0		0		0		0	1	(0.7%)
Toothache	n	(%)		0		0		0		0		0		0	1	(0.7%)
Noninfectious gingivitis n		(%)		0		0	1	(25.0%)		0		0		0	1	(0.7%)
Kidney and urological diseases	n	(%)		0		0	3	(75.0%)	36	(40.4%)	8	(88.9%)	1	(100%)	51	(34.0%)
Proteinuria	n	(%)		0		0	3	(75.0%)	36	(40.4%)	8	(88.9%)	1	(100%)	51	(34.0%)
Hematuria	n	(%)		0		0		0	3	(3.4%)		0		0	3	(2.0%)
Chronic kidney disease	n	(%)		0		0		0		0	1	(11.1%)		0	1	(0.7%)
Nephritic syndrome	n	(%)		0		0		0		0	1	(11.1%)		0	1	(0.7%)
Diseases of the skin and subcutaneous tissues hair loss	n n	(%) _x000D_ (%)	2 _x000D_ 1	(50.0%) _x000D_ (25.0%)	1 _x000D_ 1	(20.0%) _x000D_ (20.0%)	3 _x000D_ 2	(75.0%) _x000D_ (50.0%)	20 _x000D_ 18	(22.5%) _x000D_ (20.2%)	4 _x000D_ 2	(44.4%) _x000D_ (22.2%)	1 _x000D_ 1	(100%) _x000D_ (100%)	42 _x000D_ 34	(28.0%) _x000D_ (22.7%)
Pigmentation disorders	n	(%)	1	(25.0%)	1	(20.0%)	3	(75.0%)	8	(9.0%)	1	(11.1%)	1	(100%)	16	(10.7%)
Dry skin	n	(%)		0		0	1	(25.0%)		0	2	(22.2%)		0	5	(3.3%)
rash	n	(%)		0		0		0	2	(2.2%)	1	(11.1%)		0	5	(3.3%)
MedDRA Version 25.1 was used to code Adverse Event.Any “肯定有关”、”很可能有关”、”可能有关”AEs that started or worsened in severity on or after
the first dose of study medication and prior to the last date of study medication +30 days were included. If a subject had more than one
adverse event within a system organ class or a preferred term, this subject is only counted once for the maximum severity within that system
organ class or that preferred term. Source: Listing 16.2.7.1
Program: \\sasoa\Projects\FS1502\FS-CY1502-Ph1-01\Publication\PreProd\Production\Prog\tlf\t-t-ae-socpt.sas, Output: T14_3_1_1_5.rtf, Run:
2023-02-07 09:37
Fosun Source Data Date: 12JAN2023
FS-CY1502-Ph1-01 Cutoff Date: 24DEC2022
Publication Page 17 of 28
表格 14.3.1.1.5 Number and Percentage of Patients with Drug Related TEAEs by System Organ Class and Preferred Term (SS)
System Organ Class Statisti FS0.1mg/kgQ4 FS0.2mg/kgQ4 FS0.4mg/kgQ4 FS0.6mg/kgQ4 FS0.8mg/kgQ4 FS1.0mg/kgQ4 FS1.0mg/kgQ3 FS1.3mg/kgQ4 Preferred Term c W(N=3) W(N=4) W(N=5) W(N=7) W(N=4) W(N=6) W(N=3) W(N=6)
Hyperpigmentation of n the skin	(%)		0		0	0		0		0	2	(33.3%)		0		0
Itching n	(%)		0		0	0	1	(14.3%)		0	1	(16.7%)		0		0
Skin atrophy n	(%)		0		0	0		0		0		0		0		0
dermatitis n	(%)		0		0	0		0		0		0		0		0
pimple n	(%)		0		0	0		0		0		0		0		0
Skin lesions n	(%)		0		0	0		0		0		0	1	(33.3%)		0
Skin ulcers n	(%)		0		0	0		0		0	1	(16.7%)		0		0
Diseases of the blood and n lymphatic system anaemia n	(%) _x000D_ (%)	1 _x000D_ 1	(33.3%) _x000D_ (33.3%)	1 _x000D_ 1	(25.0%) _x000D_ (25.0%)	0 _x000D_ 0	2 _x000D_ 2	(28.6%) _x000D_ (28.6%)		0 _x000D_ 0	2 _x000D_ 2	(33.3%) _x000D_ (33.3%)		0 _x000D_ 0	2 _x000D_ 2	(33.3%) _x000D_ (33.3%)
Thrombocytopenia n	(%)		0		0	0		0		0		0		0		0
Infectious and n infectious diseases conjunctivitis n	(%) _x000D_ (%)		0 _x000D_ 0		0 _x000D_ 0	0 _x000D_ 0		0 _x000D_ 0	2	(50.0%) 0	2	(33.3%) 0		0 _x000D_ 0	1	(16.7%) 0
Urinary tract n infections herpes zoster n	(%) _x000D_ (%)		0 _x000D_ 0		0 _x000D_ 0	0 _x000D_ 0		0 _x000D_ 0	1	(25.0%) 0	1	(16.7%) 0		0 _x000D_ 0	1	0 _x000D_ (16.7%)
otitis media n	(%)		0		0	0		0		0		0		0		0
MedDRA Version 25.1 was used to code Adverse Event.Any “肯定有关”、”很可能有关”、”可能有关”AEs that started or worsened in severity on or after
the first dose of study medication and prior to the last date of study medication +30 days were included. If a subject had more than one
adverse event within a system organ class or a preferred term, this subject is only counted once for the maximum severity within that system
organ class or that preferred term. Source: Listing 16.2.7.1
Program: \\sasoa\Projects\FS1502\FS-CY1502-Ph1-01\Publication\PreProd\Production\Prog\tlf\t-t-ae-socpt.sas, Output: T14_3_1_1_5.rtf, Run:
2023-02-07 09:37
Fosun Source Data Date: 12JAN2023
FS-CY1502-Ph1-01 Cutoff Date: 24DEC2022
Publication Page 18 of 28
表格 14.3.1.1.5 Number and Percentage of Patients with Drug Related TEAEs by System Organ Class and Preferred Term (SS)
System Organ Class Preferred Term Statistic		FS1.3mg/kgQ3W (N=4)		FS1.7mg/kgQ4W (N=5)	FS1.7mg/kgQ3W (N=4)		FS2.3mg/kgQ3W (N=89)		FS3.0mg/kgQ3W (N=9)		FS3.5mg/kgQ3W (N=1)		Total(N=150)
Hyperpigmentation of the n skin	(%)		0	0		0	3	(3.4%)		0		0	5	(3.3%)
Itching n	(%)		0	0		0	1	(1.1%)		0		0	3	(2.0%)
Skin atrophy n	(%)		0	0	2	(50.0%)		0	1	(11.1%)		0	3	(2.0%)
dermatitis n	(%)	1	(25.0%)	0		0		0		0		0	1	(0.7%)
pimple n	(%)		0	0		0	1	(1.1%)		0		0	1	(0.7%)
Skin lesions n	(%)		0	0		0		0		0		0	1	(0.7%)
Skin ulcers n	(%)		0	0		0		0		0		0	1	(0.7%)
Diseases of the blood and n lymphatic system anaemia n	(%) _x000D_ (%)	1 _x000D_ 1	(25.0%) _x000D_ (25.0%)	0 _x000D_ 0	1 _x000D_ 1	(25.0%) _x000D_ (25.0%)	24 _x000D_ 24	(27.0%) _x000D_ (27.0%)	5 _x000D_ 5	(55.6%) _x000D_ (55.6%)	1 _x000D_ 1	(100%) _x000D_ (100%)	40 _x000D_ 40	(26.7%) _x000D_ (26.7%)
Thrombocytopenia n	(%)		0	0		0	1	(1.1%)		0		0	1	(0.7%)
Infectious and infectious n diseases conjunctivitis n	(%) _x000D_ (%)	1	(25.0%) 0	0 _x000D_ 0		0 _x000D_ 0	25 _x000D_ 21	(28.1%) _x000D_ (23.6%)		0 _x000D_ 0		0 _x000D_ 0	31 _x000D_ 21	(20.7%) _x000D_ (14.0%)
Urinary tract infections n	(%)	1	(25.0%)	0		0	3	(3.4%)		0		0	6	(4.0%)
herpes zoster n	(%)	1	(25.0%)	0		0		0		0		0	2	(1.3%)
otitis media n	(%)	1	(25.0%)	0		0	1	(1.1%)		0		0	2	(1.3%)
MedDRA Version 25.1 was used to code Adverse Event.Any “肯定有关”、”很可能有关”、”可能有关”AEs that started or worsened in severity on or after
the first dose of study medication and prior to the last date of study medication +30 days were included. If a subject had more than one
adverse event within a system organ class or a preferred term, this subject is only counted once for the maximum severity within that system
organ class or that preferred term. Source: Listing 16.2.7.1
Program: \\sasoa\Projects\FS1502\FS-CY1502-Ph1-01\Publication\PreProd\Production\Prog\tlf\t-t-ae-socpt.sas, Output: T14_3_1_1_5.rtf, Run:
2023-02-07 09:37
Fosun Source Data Date: 12JAN2023
FS-CY1502-Ph1-01 Cutoff Date: 24DEC2022
Publication Page 19 of 28
表格 14.3.1.1.5 Number and Percentage of Patients with Drug Related TEAEs by System Organ Class and Preferred Term (SS)
System Organ Class Statisti FS0.1mg/kgQ4 FS0.2mg/kgQ4 FS0.4mg/kgQ4 FS0.6mg/kgQ4 FS0.8mg/kgQ4 FS1.0mg/kgQ4 FS1.0mg/kgQ3 FS1.3mg/kgQ4 Preferred Term c W(N=3) W(N=4) W(N=5) W(N=7) W(N=4) W(N=6) W(N=3) W(N=6)
herpes simplex n	(%)		0		0		0		0		0		0	0	0
Infectious pneumonia n	(%)		0		0		0		0		0		0	0	0
Upper respiratory n tract infections Soft tissue infections n	(%) _x000D_ (%)		0 _x000D_ 0		0 _x000D_ 0		0 _x000D_ 0		0 _x000D_ 0	1	(25.0%) 0		0 _x000D_ 0	0 _x000D_ 0	0 _x000D_ 0
Infection at the n puncture site	(%)		0		0		0		0		0		0	0	0
Bacterial n vulvovaginitis	(%)		0		0		0		0		0	1	(16.7%)	0	0
Diseases of the heart n organs	(%)	1	(33.3%)	1	(25.0%)	2	(40.0%)	1	(14.3%)	1	(25.0%)	2	(33.3%)	0	0
Sinus tachycardia n	(%)		0	1	(25.0%)	1	(20.0%)	1	(14.3%)	1	(25.0%)	1	(16.7%)	0	0
Sinus bradycardia n	(%)		0		0		0		0		0		0	0	0
arrhythmia n	(%)		0		0		0		0		0		0	0	0
First-degree n atrioventricular block palpitation n	(%) _x000D_ _x000D_ (%)	1	0 _x000D_ _x000D_ (33.3%)		0 _x000D_ _x000D_ 0		0 _x000D_ _x000D_ 0		0 _x000D_ _x000D_ 0		0 _x000D_ _x000D_ 0		0 _x000D_ _x000D_ 0	0 _x000D_ _x000D_ 0	0 _x000D_ _x000D_ 0
Right bundle n obstruction	(%)		0		0	1	(20.0%)		0		0		0	0	0
Sinus arrhythmias n	(%)		0		0		0		0		0		0	0	0
Supraventricular n extraphase contractions	(%)		0		0		0		0		0		0	0	0
MedDRA Version 25.1 was used to code Adverse Event.Any “肯定有关”、”很可能有关”、”可能有关”AEs that started or worsened in severity on or after
the first dose of study medication and prior to the last date of study medication +30 days were included. If a subject had more than one
adverse event within a system organ class or a preferred term, this subject is only counted once for the maximum severity within that system
organ class or that preferred term. Source: Listing 16.2.7.1
Program: \\sasoa\Projects\FS1502\FS-CY1502-Ph1-01\Publication\PreProd\Production\Prog\tlf\t-t-ae-socpt.sas, Output: T14_3_1_1_5.rtf, Run:
2023-02-07 09:37
Fosun Source Data Date: 12JAN2023
FS-CY1502-Ph1-01 Cutoff Date: 24DEC2022
Publication Page 20 of 28
表格 14.3.1.1.5 Number and Percentage of Patients with Drug Related TEAEs by System Organ Class and Preferred Term (SS)
System Organ Class Preferred Term Statistic		FS1.3mg/kgQ3W (N=4)		FS1.7mg/kgQ4W (N=5)		FS1.7mg/kgQ3W (N=4)		FS2.3mg/kgQ3W (N=89)		FS3.0mg/kgQ3W (N=9)		FS3.5mg/kgQ3W (N=1)		Total(N=150)
herpes simplex n Infectious pneumonia n Upper respiratory tract n infections Soft tissue infections n Infection at the puncture n site Bacterial vulvovaginitis n	(%) (%) (%) _x000D_ (%) (%) _x000D_ (%)	1	0 (25.0%) 0 _x000D_ 0 0 _x000D_ 0		0 0 0 _x000D_ 0 0 _x000D_ 0		0 0 0 _x000D_ 0 0 _x000D_ 0	1 _x000D_ _x000D_ _x000D_ 1 1	(1.1%) 0 0 _x000D_ (1.1%) (1.1%) _x000D_ 0		0 0 0 _x000D_ 0 0 _x000D_ 0		0 0 0 _x000D_ 0 0 _x000D_ 0	1 1 1 _x000D_ 1 1 _x000D_ 1	(0.7%) (0.7%) (0.7%) _x000D_ (0.7%) (0.7%) _x000D_ (0.7%)
Diseases of the heart organs n	(%)	1	(25.0%)	2	(40.0%)	1	(25.0%)	14	(15.7%)	2	(22.2%)	1	(100%)	29	(19.3%)
Sinus tachycardia n	(%)		0		0		0	7	(7.9%)	2	(22.2%)	1	(100%)	15	(10.0%)
Sinus bradycardia n	(%)		0	1	(20.0%)		0	3	(3.4%)		0		0	4	(2.7%)
arrhythmia n	(%)		0	1	(20.0%)		0	1	(1.1%)		0		0	2	(1.3%)
First-degree n atrioventricular block palpitation n	(%) _x000D_ (%)	1	(25.0%) 0		0 _x000D_ 0		0 _x000D_ 0	1 _x000D_ 1	(1.1%) _x000D_ (1.1%)		0 _x000D_ 0		0 _x000D_ 0	2 _x000D_ 2	(1.3%) _x000D_ (1.3%)
Right bundle obstruction n	(%)		0		0		0		0		0		0	1	(0.7%)
Sinus arrhythmias n	(%)		0		0		0	1	(1.1%)		0		0	1	(0.7%)
Supraventricular n extraphase contractions	(%)		0		0		0	1	(1.1%)		0		0	1	(0.7%)
MedDRA Version 25.1 was used to code Adverse Event.Any “肯定有关”、”很可能有关”、”可能有关”AEs that started or worsened in severity on or after
the first dose of study medication and prior to the last date of study medication +30 days were included. If a subject had more than one
adverse event within a system organ class or a preferred term, this subject is only counted once for the maximum severity within that system
organ class or that preferred term. Source: Listing 16.2.7.1
Fosun Source Data Date: 12JAN2023
FS-CY1502-Ph1-01 Cutoff Date: 24DEC2022
Publication Page 21 of 28
表格 14.3.1.1.5 Number and Percentage of Patients with Drug Related TEAEs by System Organ Class and Preferred Term (SS)
System Organ Class Statisti FS0.1mg/kgQ4 FS0.2mg/kgQ4 FS0.4mg/kgQ4 FS0.6mg/kgQ4 FS0.8mg/kgQ4 FS1.0mg/kgQ4 FS1.0mg/kgQ3 FS1.3mg/kgQ4 Preferred Term c W(N=3) W(N=4) W(N=5) W(N=7) W(N=4) W(N=6) W(N=3) W(N=6)
tachycardia n	(%)	0		0		0		0		0		0	0		0
Ventricular n hypertrophy	(%)	0		0		0		0		0	1	(16.7%)	0		0
Systemic disease and n various reactions at the site of administration	(%)	0	2	(50.0%)	1	(20.0%)	1	(14.3%)	1	(25.0%)	2	(33.3%)	0	1	(16.7%)
Poor power n	(%)	0	2	(50.0%)		0	1	(14.3%)	1	(25.0%)	2	(33.3%)	0	1	(16.7%)
fever n	(%)	0		0		0		0		0		0	0		0
Chest discomfort n	(%)	0	1	(25.0%)		0		0	1	(25.0%)	1	(16.7%)	0		0
Peripheral swelling n	(%)	0		0	1	(20.0%)		0		0		0	0		0
Various neurological n diseases	(%)	0	2	(50.0%)		0	1	(14.3%)	2	(50.0%)	1	(16.7%)	0		0
The sense of taste is n inverted headache n	(%) _x000D_ (%)	0 _x000D_ 0	2	0 _x000D_ (50.0%)		0 _x000D_ 0	1	0 _x000D_ (14.3%)		0 _x000D_ 0		0 _x000D_ 0	0 _x000D_ 0		0 _x000D_ 0
Decreased sensation n	(%)	0		0		0		0	2	(50.0%)		0	0		0
Dysgeusia n	(%)	0		0		0		0		0		0	0		0
dizzy n	(%)	0		0		0		0		0	1	(16.7%)	0		0
Loss of taste n	(%)	0		0		0		0		0		0	0		0
MedDRA Version 25.1 was used to code Adverse Event.Any “肯定有关”、”很可能有关”、”可能有关”AEs that started or worsened in severity on or after
the first dose of study medication and prior to the last date of study medication +30 days were included. If a subject had more than one
adverse event within a system organ class or a preferred term, this subject is only counted once for the maximum severity within that system
organ class or that preferred term. Source: Listing 16.2.7.1
Program: \\sasoa\Projects\FS1502\FS-CY1502-Ph1-01\Publication\PreProd\Production\Prog\tlf\t-t-ae-socpt.sas, Output: T14_3_1_1_5.rtf, Run:
2023-02-07 09:37
Fosun Source Data Date: 12JAN2023
FS-CY1502-Ph1-01 Cutoff Date: 24DEC2022
Publication Page 22 of 28
表格 14.3.1.1.5 Number and Percentage of Patients with Drug Related TEAEs by System Organ Class and Preferred Term (SS)
System Organ Class Preferred Term Statistic		FS1.3mg/kgQ3W (N=4)		FS1.7mg/kgQ4W (N=5)		FS1.7mg/kgQ3W (N=4)		FS2.3mg/kgQ3W (N=89)		FS3.0mg/kgQ3W (N=9)		FS3.5mg/kgQ3W (N=1)	Total(N=150)
tachycardia n	(%)		0		0	1	(25.0%)		0		0	0	1	(0.7%)
Ventricular hypertrophy n	(%)		0		0		0		0		0	0	1	(0.7%)
Systemic disease and n various reactions at the site of administration	(%)	2	(50.0%)	1	(20.0%)	1	(25.0%)	12	(13.5%)	5	(55.6%)	0	29	(19.3%)
Poor power n	(%)	2	(50.0%)	1	(20.0%)	1	(25.0%)	8	(9.0%)	5	(55.6%)	0	24	(16.0%)
fever n	(%)	1	(25.0%)		0		0	3	(3.4%)		0	0	4	(2.7%)
Chest discomfort n	(%)		0		0		0		0		0	0	3	(2.0%)
Peripheral swelling n	(%)		0		0		0	1	(1.1%)		0	0	2	(1.3%)
Various neurological n diseases	(%)	1	(25.0%)	3	(60.0%)		0	8	(9.0%)		0	0	18	(12.0%)
The sense of taste is n inverted headache n	(%) _x000D_ (%)		0 _x000D_ 0	1	0 _x000D_ (20.0%)		0 _x000D_ 0	6 _x000D_ 1	(6.7%) _x000D_ (1.1%)		0 _x000D_ 0	0 _x000D_ 0	6 _x000D_ 5	(4.0%) _x000D_ (3.3%)
Decreased sensation n	(%)	1	(25.0%)		0		0		0		0	0	3	(2.0%)
Dysgeusia n	(%)		0	2	(40.0%)		0	1	(1.1%)		0	0	3	(2.0%)
dizzy n	(%)		0		0		0	1	(1.1%)		0	0	2	(1.3%)
Loss of taste n	(%)	1	(25.0%)		0		0	1	(1.1%)		0	0	2	(1.3%)
MedDRA Version 25.1 was used to code Adverse Event.Any “肯定有关”、”很可能有关”、”可能有关”AEs that started or worsened in severity on or after
the first dose of study medication and prior to the last date of study medication +30 days were included. If a subject had more than one
adverse event within a system organ class or a preferred term, this subject is only counted once for the maximum severity within that system
organ class or that preferred term. Source: Listing 16.2.7.1
Program: \\sasoa\Projects\FS1502\FS-CY1502-Ph1-01\Publication\PreProd\Production\Prog\tlf\t-t-ae-socpt.sas, Output: T14_3_1_1_5.rtf, Run:
2023-02-07 09:37
Fosun Source Data Date: 12JAN2023
FS-CY1502-Ph1-01 Cutoff Date: 24DEC2022
Publication Page 23 of 28
表格 14.3.1.1.5 Number and Percentage of Patients with Drug Related TEAEs by System Organ Class and Preferred Term (SS)
System Organ Class Statisti FS0.1mg/kgQ4 FS0.2mg/kgQ4 FS0.4mg/kgQ4 FS0.6mg/kgQ4 FS0.8mg/kgQ4 FS1.0mg/kgQ4 FS1.0mg/kgQ3 FS1.3mg/kgQ4 Preferred Term c W(N=3) W(N=4) W(N=5) W(N=7) W(N=4) W(N=6) W(N=3) W(N=6)
Peripheral sensory n (%) neuropathy	0	0	0	0	0	0	0	0
Respiratory, thoracic n (%) and mediastinal diseases	0	2 (50.0%)	0	1 (14.3%)	0	1 (16.7%)	1 (33.3%)	0
Dry throat n (%)	0	0	0	0	0	1 (16.7%)	0	0
Inflammation of the n (%) lungs dyspnea n (%)	0 _x000D_ 0	0 _x000D_ 2 (50.0%)	0 _x000D_ 0	0 _x000D_ 0	0 _x000D_ 0	0 _x000D_ 0	0 _x000D_ 0	0 _x000D_ 0
cough n (%)	0	0	0	1 (14.3%)	0	0	0	0
hemoptysis n (%)	0	0	0	0	0	0	0	0
Pain in the throat n (%)	0	0	0	0	0	0	1 (33.3%)	0
Dry nasal nose n (%)	0	0	0	0	0	0	0	0
Throat discomfort n (%)	0	0	0	0	0	0	0	0
Pain in the mouth and n (%) throat	0	0	0	0	0	0	0	0
All kinds of injuries, n (%) poisoning and complications of operation	0	0	0	0	0	0	0	0
Corneal damage n (%)	0	0	0	0	0	0	0	0
Skin wounds n (%)	0	0	0	0	0	0	0	0
MedDRA Version 25.1 was used to code Adverse Event.Any “肯定有关”、”很可能有关”、”可能有关”AEs that started or worsened in severity on or after
the first dose of study medication and prior to the last date of study medication +30 days were included. If a subject had more than one
adverse event within a system organ class or a preferred term, this subject is only counted once for the maximum severity within that system
organ class or that preferred term. Source: Listing 16.2.7.1
Program: \\sasoa\Projects\FS1502\FS-CY1502-Ph1-01\Publication\PreProd\Production\Prog\tlf\t-t-ae-socpt.sas, Output: T14_3_1_1_5.rtf, Run:
2023-02-07 09:37
Fosun Source Data Date: 12JAN2023
FS-CY1502-Ph1-01 Cutoff Date: 24DEC2022
Publication Page 24 of 28
表格 14.3.1.1.5 Number and Percentage of Patients with Drug Related TEAEs by System Organ Class and Preferred Term (SS)
System Organ Class Preferred Term Statistic		FS1.3mg/kgQ3W (N=4)	FS1.7mg/kgQ4W (N=5)		FS1.7mg/kgQ3W (N=4)		FS2.3mg/kgQ3W (N=89)		FS3.0mg/kgQ3W (N=9)		FS3.5mg/kgQ3W (N=1)	Total(N=150)
Peripheral sensory n neuropathy	(%)	0		0		0	1	(1.1%)		0	0	1	(0.7%)
Respiratory, thoracic and n mediastinal diseases	(%)	0	1	(20.0%)	3	(75.0%)	7	(7.9%)	2	(22.2%)	0	18	(12.0%)
Dry throat n	(%)	0	1	(20.0%)	2	(50.0%)	1	(1.1%)		0	0	5	(3.3%)
Inflammation of the lungs n	(%)	0		0	1	(25.0%)	2	(2.2%)	2	(22.2%)	0	5	(3.3%)
dyspnea n	(%)	0		0		0	1	(1.1%)		0	0	3	(2.0%)
cough n	(%)	0		0		0	1	(1.1%)		0	0	2	(1.3%)
hemoptysis n	(%)	0		0		0	1	(1.1%)		0	0	1	(0.7%)
Pain in the throat n	(%)	0		0		0		0		0	0	1	(0.7%)
Dry nasal nose n	(%)	0		0		0	1	(1.1%)		0	0	1	(0.7%)
Throat discomfort n	(%)	0		0		0	1	(1.1%)		0	0	1	(0.7%)
Pain in the mouth and n throat	(%)	0		0		0	1	(1.1%)		0	0	1	(0.7%)
All kinds of injuries, n poisoning and complications of operation	(%)	0		0	1	(25.0%)	2	(2.2%)		0	0	3	(2.0%)
Corneal damage n	(%)	0		0		0	2	(2.2%)		0	0	2	(1.3%)
Skin wounds n	(%)	0		0	1	(25.0%)		0		0	0	1	(0.7%)
MedDRA Version 25.1 was used to code Adverse Event.Any “肯定有关”、”很可能有关”、”可能有关”AEs that started or worsened in severity on or after
the first dose of study medication and prior to the last date of study medication +30 days were included. If a subject had more than one
adverse event within a system organ class or a preferred term, this subject is only counted once for the maximum severity within that system
organ class or that preferred term. Source: Listing 16.2.7.1
Program: \\sasoa\Projects\FS1502\FS-CY1502-Ph1-01\Publication\PreProd\Production\Prog\tlf\t-t-ae-socpt.sas, Output: T14_3_1_1_5.rtf, Run:
2023-02-07 09:37
Fosun Source Data Date: 12JAN2023
FS-CY1502-Ph1-01 Cutoff Date: 24DEC2022
Publication Page 25 of 28
表格 14.3.1.1.5 Number and Percentage of Patients with Drug Related TEAEs by System Organ Class and Preferred Term (SS)
System Organ Class Statisti FS0.1mg/kgQ4 FS0.2mg/kgQ4 FS0.4mg/kgQ4 FS0.6mg/kgQ4 FS0.8mg/kgQ4 FS1.0mg/kgQ4 FS1.0mg/kgQ3 FS1.3mg/kgQ4
Preferred Term c W(N=3) W(N=4) W(N=5) W(N=7) W(N=4) W(N=6) W(N=3) W(N=6)
Various musculoskeletal n and connective tissue disorders Skin pain n	(%) _x000D_ _x000D_ (%)	0 _x000D_ _x000D_ 0	0 _x000D_ _x000D_ 0	0 _x000D_ _x000D_ 0	1 (14.3%) _x000D_ _x000D_ 0	0 _x000D_ _x000D_ 0	1 (16.7%) _x000D_ _x000D_ 0	0 _x000D_ _x000D_ 0	0 _x000D_ _x000D_ 0
Limb pain n	(%)	0	0	0	0	0	0	0	0
Musculoskeletal pain n in the chest	(%)	0	0	0	1 (14.3%)	0	0	0	0
Musculoskeletal n discomfort	(%)	0	0	0	0	0	1 (16.7%)	0	0
Diseases of the n hepatobiliary system	(%)	0	0	0	0	0	0	0	0
Cholecystitis n	(%)	0	0	0	0	0	0	0	0
gallstones n	(%)	0	0	0	0	0	0	0	0
Diseases of the n reproductive system and the breast	(%)	0	0	0	0	0	1 (16.7%)	0	0
Breast pain n	(%)	0	0	0	0	0	1 (16.7%)	0	0
Vulvovaginal n inflammation	(%)	0	0	0	0	0	0	0	0
Diseases of the endocrine n system Hypothyroidism n	(%) _x000D_ (%)	0 _x000D_ 0	0 _x000D_ 0	0 _x000D_ 0	0 _x000D_ 0	0 _x000D_ 0	1 (16.7%) _x000D_ 1 (16.7%)	0 _x000D_ 0	0 _x000D_ 0
Vascular and lymphatic n diseases	(%)	0	0	0	0	0	0	0	0
Program: \\sasoa\Projects\FS1502\FS-CY1502-Ph1-01\Publication\PreProd\Production\Prog\tlf\t-t-ae-socpt.sas, Output: T14_3_1_1_5.rtf, Run:
2023-02-07 09:37
Fosun Source Data Date: 12JAN2023
FS-CY1502-Ph1-01 Cutoff Date: 24DEC2022
Publication Page 26 of 28
表格 14.3.1.1.5 Number and Percentage of Patients with Drug Related TEAEs by System Organ Class and Preferred Term (SS)
System Organ Class Preferred Term Statistic	FS1.3mg/kgQ3W (N=4)	FS1.7mg/kgQ4W (N=5)	FS1.7mg/kgQ3W (N=4)	FS2.3mg/kgQ3W (N=89)	FS3.0mg/kgQ3W (N=9)	FS3.5mg/kgQ3W (N=1)	Total(N=150)
Various musculoskeletal n (%) and connective tissue disorders	0	0	0	1 (1.1%)	0	0	3 (2.0%)
Skin pain n (%)	0	0	0	1 (1.1%)	0	0	1 (0.7%)
Limb pain n (%)	0	0	0	1 (1.1%)	0	0	1 (0.7%)
Musculoskeletal pain in n (%) the chest	0	0	0	0	0	0	1 (0.7%)
Musculoskeletal n (%) discomfort	0	0	0	0	0	0	1 (0.7%)
Diseases of the n (%) hepatobiliary system	0	0	0	2 (2.2%)	0	0	2 (1.3%)
Cholecystitis n (%)	0	0	0	2 (2.2%)	0	0	2 (1.3%)
gallstones n (%)	0	0	0	1 (1.1%)	0	0	1 (0.7%)
Diseases of the n (%) reproductive system and the breast	0	0	0	1 (1.1%)	0	0	2 (1.3%)
Breast pain n (%)	0	0	0	0	0	0	1 (0.7%)
Vulvovaginal n (%) inflammation	0	0	0	1 (1.1%)	0	0	1 (0.7%)
Diseases of the endocrine n (%) system Hypothyroidism n (%)	0 _x000D_ 0	0 _x000D_ 0	0 _x000D_ 0	0 _x000D_ 0	0 _x000D_ 0	0 _x000D_ 0	1 (0.7%) _x000D_ 1 (0.7%)
Vascular and lymphatic n (%) diseases	0	0	0	1 (1.1%)	0	0	1 (0.7%)
Program: \\sasoa\Projects\FS1502\FS-CY1502-Ph1-01\Publication\PreProd\Production\Prog\tlf\t-t-ae-socpt.sas, Output: T14_3_1_1_5.rtf, Run:
2023-02-07 09:37
			Fosun Source Data Date: 12JAN2023
			FS-CY1502-Ph1-01 Cutoff Date: 24DEC2022
			Publication Page 1 of 6
			表格 14.3.1.1.8 Number and Percentage of Patients with Drug Related TEAEs of Grade 3 or higher by System Organ Class and Preferred Term (SS)
Any Drug Related TEAEs of n
Grade 3 or higher			System Organ Class Statisti FS0.1mg/kgQ4 FS0.2mg/kgQ4 FS0.4mg/kgQ4 FS0.6mg/kgQ4 FS0.8mg/kgQ4 FS1.0mg/kgQ4 FS1.0mg/kgQ3 FS1.3mg/kgQ4
			Preferred Term c W(N=3) W(N=4) W(N=5) W(N=7) W(N=4) W(N=6) W(N=3) W(N=6)
All kinds of inspections n			(%)	1	(33.3%)	2	(50.0%)	1	(20.0%)	1	(14.3%)	0	1	(16.7%)	0	0
Decreased platelet n			(%)	1	(33.3%)	2	(50.0%)	1	(20.0%)		0	0	1	(16.7%)	0	0
count			(%)		0	2	(50.0%)		0		0	0		0	0	0
ECG QT interval n			(%)		0		0		0		0	0		0	0	0
prolongation			(%)		0		0		0		0	0		0	0	0
Decreased neutrophil n			(%)	1	(33.3%)		0		0		0	0	1	(16.7%)	0	0
count			(%)		0		0	1	(20.0%)		0	0		0	0	0
γ-glutamyl n			(%)		0		0		0		0	0		0	0	0
transferase is			(%)		0		0		0		0	0		0	0	0
elevated			(%)		0		0		0		0	0		0	0	0
Alanine n			(%)		0		0		0		0	0		0	0	0
aminotransferase is			(%)		0		0		0		0	0		0	0	0
elevated			(%)		0		0		0		0	0		0	0	0
White blood cell count n			(%)		0		0		0		0	0		0	0	0
is low
Protein in the urine is n
detected
Aspartate n
aminotransferase is
elevated
Blood bilirubin is n
elevated
Globulin is elevated n
Decreased lymphocyte n
count
Low weight loss n
Program: \\sasoa\Projects\FS1502\FS-CY1502-Ph1-01\Publication\PreProd\Production\Prog\tlf\t-t-ae-socpt.sas, Output: T14_3_1_1_8.rtf, Run:
2023-02-06 10:42
Fosun Source Data Date: 12JAN2023
FS-CY1502-Ph1-01 Cutoff Date: 24DEC2022
Publication Page 2 of 6
表格 14.3.1.1.8 Number and Percentage of Patients with Drug Related TEAEs of Grade 3 or higher by System Organ Class and Preferred Term (SS)
System Organ Class
Preferred Term Statistic
Any Drug Related TEAEs of n (%)
Grade 3 or higher
All kinds of inspections n (%)
Decreased platelet count n (%)
ECG QT interval n (%)
prolongation
Decreased neutrophil n (%)
count
γ-glutamyl transferase n (%)
is elevated
Alanine aminotransferase n (%)
is elevated
White blood cell count is n (%)
low
Protein in the urine is n (%)
detected
Aspartate n (%)
aminotransferase is
elevated
Blood bilirubin is n (%)
elevated
Globulin is elevated n (%)
Decreased lymphocyte n (%)
count
Low weight loss n (%)
FS1.3mg/kgQ3W (N=4)		FS1.7mg/kgQ4W (N=5)		FS1.7mg/kgQ3W (N=4)		FS2.3mg/kgQ3W (N=89)		FS3.0mg/kgQ3W (N=9)		FS3.5mg/kgQ3W (N=1)		Total(N=150)
2	(50.0%) _x000D_ _x000D_ 0 0 0 0 0 0 0 0 _x000D_ 0 _x000D_ _x000D_ 0 _x000D_ 0 0 _x000D_ 0	1 _x000D_ _x000D_ 1 _x000D_ 1 _x000D_ _x000D_ _x000D_ _x000D_ _x000D_ _x000D_ _x000D_ _x000D_ _x000D_ _x000D_ _x000D_ _x000D_ _x000D_ _x000D_ _x000D_ _x000D_ _x000D_ _x000D_ _x000D_ _x000D_ _x000D_ _x000D_ 1	(20.0%) _x000D_ _x000D_ (20.0%) 0 (20.0%) _x000D_ 0 _x000D_ 0 _x000D_ 0 _x000D_ 0 _x000D_ 0 _x000D_ 0 _x000D_ _x000D_ 0 _x000D_ 0 0 _x000D_ (20.0%)	2	(50.0%) _x000D_ _x000D_ 0 0 0 0 0 0 0 0 _x000D_ 0 _x000D_ _x000D_ 0 _x000D_ 0 0 _x000D_ 0	32 _x000D_ _x000D_ 18 7 3 _x000D_ 4 _x000D_ 1 _x000D_ 1 _x000D_ 2 _x000D_ 2 _x000D_ 1 _x000D_ _x000D_ 1 _x000D_ 1 1	(36.0%) _x000D_ _x000D_ (20.2%) (7.9%) (3.4%) (4.5%) (1.1%) (1.1%) (2.2%) (2.2%) (1.1%) _x000D_ _x000D_ (1.1%) _x000D_ (1.1%) (1.1%) _x000D_ 0	7 _x000D_ _x000D_ 2 2	(77.8%) _x000D_ _x000D_ (22.2%) (22.2%) 0 0 0 0 0 0 _x000D_ 0 _x000D_ _x000D_ 0 _x000D_ 0 0 _x000D_ 0	1 _x000D_ _x000D_ 1 1	(100%) _x000D_ _x000D_ (100%) (100%) 0 _x000D_ 0 _x000D_ 0 _x000D_ 0 _x000D_ 0 _x000D_ 0 _x000D_ 0 _x000D_ _x000D_ 0 _x000D_ 0 0 _x000D_ 0	51 _x000D_ _x000D_ 27 12 4 _x000D_ 4 3 2 2 2 _x000D_ 1 _x000D_ _x000D_ 1 _x000D_ 1 1 _x000D_ 1	(34.0%) _x000D_ _x000D_ (18.0%) (8.0%) (2.7%) (2.7%) (2.0%) (1.3%) (1.3%) (1.3%) (0.7%) _x000D_ _x000D_ (0.7%) _x000D_ (0.7%) (0.7%) _x000D_ (0.7%)
Program: \\sasoa\Projects\FS1502\FS-CY1502-Ph1-01\Publication\PreProd\Production\Prog\tlf\t-t-ae-socpt.sas, Output: T14_3_1_1_8.rtf, Run:
2023-02-06 10:42
Fosun Source Data Date: 12JAN2023
FS-CY1502-Ph1-01 Cutoff Date: 24DEC2022
Publication Page 3 of 6
表格 14.3.1.1.8 Number and Percentage of Patients with Drug Related TEAEs of Grade 3 or higher by System Organ Class and Preferred Term (SS)
System Organ Class Statisti FS0.1mg/kgQ4 FS0.2mg/kgQ4 FS0.4mg/kgQ4 FS0.6mg/kgQ4 FS0.8mg/kgQ4 FS1.0mg/kgQ4 FS1.0mg/kgQ3 FS1.3mg/kgQ4 Preferred Term c W(N=3) W(N=4) W(N=5) W(N=7) W(N=4) W(N=6) W(N=3) W(N=6)
Metabolic and n (%) nutritional diseases	0	0	0	0	0	0	0	0
Hypocythemia n (%)	0	0	0	0	0	0	0	0
Hypercholesterolemia n (%)	0	0	0	0	0	0	0	0
Hypertriglyceridemia n (%)	0	0	0	0	0	0	0	0
Hyponatremia n (%)	0	0	0	0	0	0	0	0
malnutrition n (%)	0	0	0	0	0	0	0	0
Diseases of the blood and n (%) lymphatic system anaemia n (%)	0 _x000D_ 0	1 (25.0%) _x000D_ 1 (25.0%)	0 _x000D_ 0	1 (14.3%) _x000D_ 1 (14.3%)	0 _x000D_ 0	0 _x000D_ 0	0 _x000D_ 0	0 _x000D_ 0
Diseases of the ocular n (%) organs	0	0	0	0	0	0	0	0
Dry eyes n (%)	0	0	0	0	0	0	0	0
Blurred vision n (%)	0	0	0	0	0	0	0	0
Dry eyes n (%)	0	0	0	0	0	0	0	0
Respiratory, thoracic n (%) and mediastinal diseases	0	0	0	0	0	0	0	0
Inflammation of the n (%) lungs hemoptysis n (%)	0 _x000D_ 0	0 _x000D_ 0	0 _x000D_ 0	0 _x000D_ 0	0 _x000D_ 0	0 _x000D_ 0	0 _x000D_ 0	0 _x000D_ 0
MedDRA Version 25.1 was used to code Adverse Event. CTCAE= Common Terminology Criteria for Adverse Events version 4.03 or higher version.
Any “肯定有关”、”很可能有关”、”可能有关”AEs that started or worsened in severity on or after the first dose of study medication and prior to
the last date of study medication +30 days were included. If a subject had more than one adverse event within a system organ class or a
preferred term, this subject is only counted once for the maximum severity within that system organ class or that preferred term. Source:
Listing 16.2.7.1
Program: \\sasoa\Projects\FS1502\FS-CY1502-Ph1-01\Publication\PreProd\Production\Prog\tlf\t-t-ae-socpt.sas, Output: T14_3_1_1_8.rtf, Run:
2023-02-06 10:42
Fosun Source Data Date: 12JAN2023
FS-CY1502-Ph1-01 Cutoff Date: 24DEC2022
Publication Page 4 of 6
表格 14.3.1.1.8 Number and Percentage of Patients with Drug Related TEAEs of Grade 3 or higher by System Organ Class and Preferred Term (SS)
System Organ Class Preferred Term	FS1.3mg/kgQ3W Statistic (N=4)			FS1.7mg/kgQ4W FS1.7mg/kgQ3W (N=5) (N=4)			FS2.3mg/kgQ3W (N=89)	FS3.0mg/kgQ3W FS3.5mg/kgQ3W (N=9) (N=1) Total(N=150)
Metabolic and nutritional n diseases		(%)	0	1	(20.0%) 2	(50.0%)	19 (21.3%)	5 (55.6%)	0	27 (18.0%)
Hypocythemia	n	(%)	0	1	(20.0%) 2	(50.0%)	15 (16.9%)	5 (55.6%)	0	23 (15.3%)
Hypercholesterolemia	n	(%)	0		0	0	1 (1.1%)	0	0	1 (0.7%)
Hypertriglyceridemia	n	(%)	0		0	0	1 (1.1%)	0	0	1 (0.7%)
Hyponatremia	n	(%)	0		0	0	1 (1.1%)	0	0	1 (0.7%)
malnutrition	n	(%)	0		0	0	1 (1.1%)	0	0	1 (0.7%)
Diseases of the blood and n lymphatic system anaemia n		(%) 1 _x000D_ (%) 1	(25.0%) _x000D_ (25.0%)		0 _x000D_ 0	0 _x000D_ 0	3 (3.4%) _x000D_ 3 (3.4%)	1 (11.1%) _x000D_ 1 (11.1%)	0 _x000D_ 0	7 (4.7%) _x000D_ 7 (4.7%)
Diseases of the ocular organs	n	(%)	0		0	0	4 (4.5%)	0	0	4 (2.7%)
Dry eyes	n	(%)	0		0	0	2 (2.2%)	0	0	2 (1.3%)
Blurred vision	n	(%)	0		0	0	1 (1.1%)	0	0	1 (0.7%)
Dry eyes	n	(%)	0		0	0	1 (1.1%)	0	0	1 (0.7%)
Respiratory, thoracic mediastinal diseases	and n	(%)	0		0	0	2 (2.2%)	2 (22.2%)	0	4 (2.7%)
Inflammation of the lungs n		(%)	0		0	0	1 (1.1%)	2 (22.2%)	0	3 (2.0%)
hemoptysis	n	(%)	0		0	0	1 (1.1%)	0	0	1 (0.7%)
MedDRA Version 25.1 was used to code Adverse Event.				CTCAE= Common Terminology Criteria for Adverse Events version					4.03	or higher version.
Any “肯定有关”、”很可能有关”、”可能有关”AEs that started or worsened in severity on or after the first dose of study medication and prior to
the last date of study medication +30 days were included. If a subject had more than one adverse event within a system organ class or a
preferred term, this subject is only counted once for the maximum severity within that system organ class or that preferred term. Source:
Listing 16.2.7.1
Program: \\sasoa\Projects\FS1502\FS-CY1502-Ph1-01\Publication\PreProd\Production\Prog\tlf\t-t-ae-socpt.sas, Output: T14_3_1_1_8.rtf, Run:
2023-02-06 10:42
Fosun Source Data Date: 12JAN2023
FS-CY1502-Ph1-01 Cutoff Date: 24DEC2022
Publication Page 5 of 6
表格 14.3.1.1.8 Number and Percentage of Patients with Drug Related TEAEs of Grade 3 or higher by System Organ Class and Preferred Term (SS)
System Organ Class Statisti FS0.1mg/kgQ4 FS0.2mg/kgQ4 FS0.4mg/kgQ4 FS0.6mg/kgQ4 FS0.8mg/kgQ4 FS1.0mg/kgQ4 FS1.0mg/kgQ3 FS1.3mg/kgQ4 Preferred Term c W(N=3) W(N=4) W(N=5) W(N=7) W(N=4) W(N=6) W(N=3) W(N=6)
Infectious and n (%) infectious diseases conjunctivitis n (%)	0 _x000D_ 0	0 _x000D_ 0	0 _x000D_ 0	0 _x000D_ 0	0 _x000D_ 0	0 _x000D_ 0	0 _x000D_ 0	0 _x000D_ 0
herpes zoster n (%)	0	0	0	0	0	0	0	0
Soft tissue infections n (%)	0	0	0	0	0	0	0	0
Diseases of the n (%) gastrointestinal system Dry mouth n (%)	0 _x000D_ 0	0 _x000D_ 0	0 _x000D_ 0	0 _x000D_ 0	0 _x000D_ 0	0 _x000D_ 0	0 _x000D_ 0	0 _x000D_ 0
Systemic disease and n (%) various reactions at the site of administration Poor power n (%)	0 _x000D_ _x000D_ 0	0 _x000D_ _x000D_ 0	0 _x000D_ _x000D_ 0	0 _x000D_ _x000D_ 0	0 _x000D_ _x000D_ 0	0 _x000D_ _x000D_ 0	0 _x000D_ _x000D_ 0	0 _x000D_ _x000D_ 0
Various musculoskeletal n (%) and connective tissue disorders Limb pain n (%)	0 _x000D_ _x000D_ 0	0 _x000D_ _x000D_ 0	0 _x000D_ _x000D_ 0	0 _x000D_ _x000D_ 0	0 _x000D_ _x000D_ 0	0 _x000D_ _x000D_ 0	0 _x000D_ _x000D_ 0	0 _x000D_ _x000D_ 0
MedDRA Version 25.1 was used to code Adverse Event. CTCAE= Common Terminology Criteria for Adverse Events version 4.03 or higher version.
Any “肯定有关”、”很可能有关”、”可能有关”AEs that started or worsened in severity on or after the first dose of study medication and prior to
the last date of study medication +30 days were included. If a subject had more than one adverse event within a system organ class or a
preferred term, this subject is only counted once for the maximum severity within that system organ class or that preferred term. Source:
Listing 16.2.7.1
Program: \\sasoa\Projects\FS1502\FS-CY1502-Ph1-01\Publication\PreProd\Production\Prog\tlf\t-t-ae-socpt.sas, Output: T14_3_1_1_8.rtf, Run:
2023-02-06 10:42
Fosun Source Data Date: 12JAN2023
FS-CY1502-Ph1-01 Cutoff Date: 24DEC2022
Publication Page 6 of 6
表格 14.3.1.1.8 Number and Percentage of Patients with Drug Related TEAEs of Grade 3 or higher by System Organ Class and Preferred Term (SS)
System Organ Class Preferred Term Statistic	FS1.3mg/kgQ3W (N=4)	FS1.7mg/kgQ4W (N=5)	FS1.7mg/kgQ3W (N=4)	FS2.3mg/kgQ3W (N=89)	FS3.0mg/kgQ3W (N=9)	FS3.5mg/kgQ3W (N=1)	Total(N=150)
Infectious and infectious n (%) diseases conjunctivitis n (%)	1 (25.0%) _x000D_ 0	0 _x000D_ 0	0 _x000D_ 0	2 (2.2%) _x000D_ 1 (1.1%)	0 _x000D_ 0	0 _x000D_ 0	3 (2.0%) _x000D_ 1 (0.7%)
herpes zoster n (%)	1 (25.0%)	0	0	0	0	0	1 (0.7%)
Soft tissue infections n (%)	0	0	0	1 (1.1%)	0	0	1 (0.7%)
Diseases of the n (%) gastrointestinal system Dry mouth n (%)	0 _x000D_ 0	0 _x000D_ 0	0 _x000D_ 0	2 (2.2%) _x000D_ 2 (2.2%)	0 _x000D_ 0	0 _x000D_ 0	2 (1.3%) _x000D_ 2 (1.3%)
Systemic disease and n (%) various reactions at the site of administration Poor power n (%)	0 _x000D_ _x000D_ 0	0 _x000D_ _x000D_ 0	0 _x000D_ _x000D_ 0	1 (1.1%) _x000D_ _x000D_ 1 (1.1%)	0 _x000D_ _x000D_ 0	0 _x000D_ _x000D_ 0	1 (0.7%) _x000D_ _x000D_ 1 (0.7%)
Various musculoskeletal n (%) and connective tissue disorders Limb pain n (%)	0 _x000D_ _x000D_ 0	0 _x000D_ _x000D_ 0	0 _x000D_ _x000D_ 0	1 (1.1%) _x000D_ _x000D_ 1 (1.1%)	0 _x000D_ _x000D_ 0	0 _x000D_ _x000D_ 0	1 (0.7%) _x000D_ _x000D_ 1 (0.7%)
MedDRA Version 25.1 was used to code Adverse Event. CTCAE= Common Terminology Criteria for Adverse Events version 4.03 or higher version.
Any “肯定有关”、”很可能有关”、”可能有关”AEs that started or worsened in severity on or after the first dose of study medication and prior to
the last date of study medication +30 days were included. If a subject had more than one adverse event within a system organ class or a
preferred term, this subject is only counted once for the maximum severity within that system organ class or that preferred term. Source:
Listing 16.2.7.1
Program: \\sasoa\Projects\FS1502\FS-CY1502-Ph1-01\Publication\PreProd\Production\Prog\tlf\t-t-ae-socpt.sas, Output: T14_3_1_1_8.rtf, Run:
2023-02-06 10:42

## Sheet: Table 3
Fosun Source Data Date: 12JAN2023
FS-CY1502-Ph1-01 Cutoff Date: 24DEC2022
Publication Page 1 of 1
表格 14.2.1.2.1u Objective Response, Disease Control Rate and Clinical Benefit Rate by Dose Group (EAS)
				Statistic		FS2.3ESC Q3W (N=18)		FS2.3EXT Q3W (N=49)			合计 (N=67)
Unconfirmed Best Overall		Response [1]
CR				n	(%)	1	(5.6%)	1	(2.0%)	2	(3.0%)
PR				n	(%)	10	(55.6%)	24	(49.0%)	34	(50.7%)
SD				n	(%)	6	(33.3%)	17	(34.7%)	23	(34.3%)
PD				n	(%)	1	(5.6%)	7	(14.3%)	8	(11.9%)
NE				n	(%)		0		0		0
Objective	Response Rate	(Unconfirmed	CR/PR)	n	(%)	11	(61.1%)	25	(51.0%)	36	(53.7%)
95% CI [35.75, 82.70]	[36.34, 65.58]	[41.12, 66.00]
Disease Control Rate (Unconfirmed CR/PR/SD) n (%) 17 (94.4%)	42 (85.7%)	59 (88.1%)
[2] 95% CI [72.71, 99.86]	[72.76, 94.06]	[77.82, 94.70]
Clinical Benefit Rate (Unconfirmed CR/PR+SD >= n (%) 14 (77.8%)	26 (53.1%)	40 (59.7%)
24 weeks) [3] 95% CI [52.36, 93.59]	[38.27, 67.47]	[47.00, 71.51]
[1]CR=Complete Response; PR=Partial Response; SD=Stable Disease; PD=Progression Disease;	NE=Not assessable.
[2]DCR is defined as the percentage of subjects who achieving confirmed CR,PR or SD。
[3]CBR is defined as the percentage of subjects who achieving confirmed CR, PR or SD for at least 24 weeks.
95% confidence interval using Clopper-Pearson method.
Source: Listing 16.2.6.5 and Listing 16.2.6.6
Program: \\sasoa\Projects\FS1502\FS-CY1502-Ph1-01\Publication\PreProd\Production\Prog\tlf\t-orr-un.sas, Output: T14_2_1_2_1u.rtf, Run:
2023-02-28 13:51
Fosun Source Data Date: 12JAN2023
FS-CY1502-Ph1-01 Cutoff Date: 24DEC2022
Publication Page 1 of 1
表格 14.2.2.2.2 Progression Free Survial by Dose Group - Phase Ib (EAS)
FS2.3ESC Q3W FS2.3EXT Q3W 合计
	Statistic	(N=18)	(N=49)	(N=67)
Number of Subjects with Event (PD/Death)	n (%)	6 (33.3%)	19 (38.8%)	25 (37.3%)
Number of Subjects without Event (Censored)	n (%)	12 (66.7%)	30 (61.2%)	42 (62.7%)
Progression Free Survival (months) [1]	Median	15.47	5.42	15.47
	95% CI [8.54, -] Q1, Q3 8.54, -	[4.07, -] 3.02, -		[4.57, -] 3.94, -
	Min, Max 1.3, 16.8	1.2, 8.4		1.2, 16.8
Number of Subjects at Risk/Cumulative
Failed/Progression-free Rate up to [95% CI]
[2] 3 Months	16/2/0.89	30/11/0.77		46/13/0.80
	[0.62, 0.97]	[0.62, 0.86]		[0.68, 0.88]
6 Months	9/4/0.78	4/19/0.49		13/23/0.59
	[0.51, 0.91]	[0.29, 0.65]		[0.44, 0.71]
9 Months	6/5/0.67	0/19/-		6/24/0.50
	[0.35, 0.86]	[-, -]		[0.30, 0.68]
12 Months	4/5/0.67	0/19/-		4/24/0.50
	[0.35, 0.86]	[-, -]		[0.30, 0.68]
Follow-up Time (Months) [3]	Median (95% CI) 9.10 [4.40, 16.59]	4.40 [4.11, 5.49]	5.42 [4.34, 5.78]
[1]Progression free survival is	defined as the time from the date of first study dose	to disease progression	or death whichever
occurs first. Patients without event (no disease progression or death) are censored at		the date of “last tumor	assessment”
[2]95% confidence interval using Kaplan-Meier method.
[3]Median follow-up time for PFS	is estimated via reverse KM method by switching the	event/censor status.
Source: Listing 16.2.6.6
Program: \\sasoa\Projects\FS1502\FS-CY1502-Ph1-01\Publication\PreProd\Production\Prog\tlf\f-km-pfs-b.sas, Output: F14_2_2_2_2.rtf,
Run: 2023-02-28 14:01

## Sheet: Supplementary Figure 1
Subgroups	N	TOTAL	COUNTNL	COUNTNH	COUNTN	ORR	No. of events/Total No. of patients
All patients	36	67	41.12	66	53.7	53.7 (41.12-66.00)	36 / 67
Hormone receptors
Positive	23	34	49.47	82.61	67.6	67.6 (49.47-82.61)	23 / 34
Negative	13	32	23.7	59.36	40.6	40.6 (23.70-59.36)	13 / 32
Previous pertuzumab use
Yes	14	27	31.95	71.33	51.9	51.9 (31.95-71.33)	14 / 27
No	22	40	38.49	70.74	55	55 (38.49-70.74)	22 / 40
No.of previous regimens excluding hormone therapy
≤3	22	41	37.42	69.34	53.7	53.7 (37.42-69.34)	22 / 41
>3	14	26	33.37	73.41	53.8	53.8 (33.37-73.41)	14 / 26
Type of target lesion
Liver	19	28	47.65	84.12	67.9	67.9 (47.65-84.12)	19 / 28
Lung	9	23	19.71	61.46	39.1	39.1 (19.71-61.46)	9 / 23
lymph nodes	15	27	35.33	74.52	55.6	55.6 (35.33-74.52)	15 / 27
Ki67 index
≥20	30	55	40.55	68.03	54.5	54.5 (40.55-68.03)	30 / 55
<20	6	11	23.38	83.25	54.5	54.5 (23.38-83.25)	6 / 11
ECOG performance status score
0	20	31	45.37	80.77	64.5	64.5 (45.37-80.77)	20 / 31
1	16	36	27.94	61.9	44.4	44.4 (27.94-61.90)	16 / 36
Age
≥65	3	8	8.52	75.51	37.5	37.5 (8.52-75.51)	3 / 8
<65	33	59	42.4	68.84	55.9	55.9 (42.40-68.84)	33 / 59

## Sheet: Supplementary Figure 2,3,4
Parameter	visit	Parameter(N)	time point	mean	stderr	mean - stderr	mean + stderr
FS-1502(ng/mL)-C1	C1	1	0	16705.7	3457.58	13248.1	20163.3
FS-1502(ng/mL)-C1	C1	1	0.166667	41171	1949.92	39221.1	43120.9
FS-1502(ng/mL)-C1	C1	1	1	28080.3	928.855	27151.5	29009.2
FS-1502(ng/mL)-C1	C1	1	2	21060.8	823.858	20237	21884.7
FS-1502(ng/mL)-C1	C1	1	3	17077.6	859.675	16217.9	17937.3
FS-1502(ng/mL)-C1	C1	1	5	12442.6	892.404	11550.2	13335
FS-1502(ng/mL)-C1	C1	1	7	9978.13	754.92	9223.21	10733
FS-1502(ng/mL)-C1	C1	1	9	7582.7	628.83	6953.87	8211.53
FS-1502(ng/mL)-C1	C1	1	11	5331.47	481.813	4849.65	5813.28
FS-1502(ng/mL)-C1	C1	1	14	2625.32	299.182	2326.14	2924.51
FS-1502(ng/mL)-C1	C1	1	17	1614.01	232.842	1381.16	1846.85
FS-1502(ng/mL)-C1	C2	1	21	723.658	69.2515	654.406	792.909
FS-1502(ng/mL)-C3	C3	1	42	19530.5	4261.61	15268.9	23792.1
FS-1502(ng/mL)-C3	C3	1	42.1667	45152.8	2014.01	43138.8	47166.8
FS-1502(ng/mL)-C3	C3	1	43	32750	1644.34	31105.6	34394.3
FS-1502(ng/mL)-C3	C3	1	44	26265.3	1346.18	24919.2	27611.5
FS-1502(ng/mL)-C3	C3	1	45	22259.8	1174.82	21085	23434.6
FS-1502(ng/mL)-C3	C3	1	47	17438.9	1005.53	16433.4	18444.5
FS-1502(ng/mL)-C3	C3	1	49	14042.8	890.321	13152.5	14933.1
FS-1502(ng/mL)-C3	C3	1	51	11664.5	726.348	10938.2	12390.9
FS-1502(ng/mL)-C3	C3	1	53	8362.33	635.76	7726.57	8998.09
FS-1502(ng/mL)-C3	C3	1	56	5468.17	503.937	4964.24	5972.11
FS-1502(ng/mL)-C3	C3	1	59	3473.26	356.18	3117.08	3829.44
FS-1502(ng/mL)-C3	C4	1	63	1241.49	211.916	1029.58	1453.41
Total antibody(ng/mL)-C1	C1	2	0	19938.7	4182.54	15756.2	24121.3
Total antibody(ng/mL)-C1	C1	2	0.166667	51268.8	2151.84	49117	53420.6
Total antibody(ng/mL)-C1	C1	2	1	35016	1740.14	33275.9	36756.2
Total antibody(ng/mL)-C1	C1	2	2	26311.7	1430.29	24881.4	27742
Total antibody(ng/mL)-C1	C1	2	3	21279.3	1243.54	20035.8	22522.9
Total antibody(ng/mL)-C1	C1	2	5	15360.4	1155.56	14204.9	16516
Total antibody(ng/mL)-C1	C1	2	7	12391.3	957.154	11434.1	13348.4
Total antibody(ng/mL)-C1	C1	2	9	11121.2	1024.72	10096.5	12145.9
Total antibody(ng/mL)-C1	C1	2	11	9636.89	971.702	8665.19	10608.6
Total antibody(ng/mL)-C1	C1	2	14	6556.66	861.654	5695.01	7418.31
Total antibody(ng/mL)-C1	C1	2	17	4321.3	585.303	3736	4906.6
Total antibody(ng/mL)-C1	C2	2	21	1909.72	199.86	1709.86	2109.58
Total antibody(ng/mL)-C3	C3	2	42	24658.1	5061.82	19596.2	29719.9
Total antibody(ng/mL)-C3	C3	2	42.1667	54697.7	3107.56	51590.2	57805.3
Total antibody(ng/mL)-C3	C3	2	43	40591.2	2687.84	37903.4	43279
Total antibody(ng/mL)-C3	C3	2	44	31984.7	2141.11	29843.6	34125.8
Total antibody(ng/mL)-C3	C3	2	45	27242.2	1857.96	25384.2	29100.1
Total antibody(ng/mL)-C3	C3	2	47	22144.9	1614.22	20530.7	23759.2
Total antibody(ng/mL)-C3	C3	2	49	17380.3	1442.61	15937.7	18823
Total antibody(ng/mL)-C3	C3	2	51	15019.6	1383.31	13636.2	16402.9
Total antibody(ng/mL)-C3	C3	2	53	14408.2	1712.68	12695.5	16120.8
Total antibody(ng/mL)-C3	C3	2	56	11004.5	1410.19	9594.35	12414.7
Total antibody(ng/mL)-C3	C3	2	59	7416.09	996.872	6419.22	8412.96
Total antibody(ng/mL)-C3	C4	2	63	3465.54	554.212	2911.33	4019.76
MMAF(Free)(ng/mL)-C1	C1	3	0	0.00689182	0.00149693	0.00539488	0.00838875
MMAF(Free)(ng/mL)-C1	C1	3	0.166667	0.12897	0.0119626	0.117007	0.140933
MMAF(Free)(ng/mL)-C1	C1	3	1	0.354709	0.0519659	0.302743	0.406675
MMAF(Free)(ng/mL)-C1	C1	3	2	0.392931	0.0703276	0.322604	0.463259
MMAF(Free)(ng/mL)-C1	C1	3	3	0.430004	0.0762244	0.353779	0.506228
MMAF(Free)(ng/mL)-C1	C1	3	5	0.588349	0.087736	0.500613	0.676085
MMAF(Free)(ng/mL)-C1	C1	3	7	0.558615	0.103348	0.455268	0.661963
MMAF(Free)(ng/mL)-C1	C1	3	9	0.376388	0.0586142	0.317774	0.435002
MMAF(Free)(ng/mL)-C1	C1	3	11	0.274245	0.0337897	0.240455	0.308035
MMAF(Free)(ng/mL)-C1	C1	3	14	0.209086	0.0272774	0.181809	0.236364
MMAF(Free)(ng/mL)-C1	C1	3	17	0.160462	0.0244784	0.135983	0.18494
MMAF(Free)(ng/mL)-C1	C2	3	21	0.130022	0.0149796	0.115043	0.145002
MMAF(Free)(ng/mL)-C3	C3	3	42	0.165311	0.0130911	0.15222	0.178402
MMAF(Free)(ng/mL)-C3	C3	3	42.1667	0.21391	0.0213266	0.192583	0.235237
MMAF(Free)(ng/mL)-C3	C3	3	43	0.283587	0.0235533	0.260033	0.30714
MMAF(Free)(ng/mL)-C3	C3	3	44	0.283842	0.0244888	0.259353	0.30833
MMAF(Free)(ng/mL)-C3	C3	3	45	0.302746	0.0279655	0.27478	0.330711
MMAF(Free)(ng/mL)-C3	C3	3	47	0.380035	0.0394693	0.340566	0.419504
MMAF(Free)(ng/mL)-C3	C3	3	49	0.328479	0.0336485	0.294831	0.362128
MMAF(Free)(ng/mL)-C3	C3	3	51	0.302017	0.0374187	0.264599	0.339436
MMAF(Free)(ng/mL)-C3	C3	3	53	0.26893	0.0312143	0.237716	0.300144
MMAF(Free)(ng/mL)-C3	C3	3	56	0.248292	0.0295826	0.21871	0.277875
MMAF(Free)(ng/mL)-C3	C3	3	59	0.227809	0.0284169	0.199392	0.256226
MMAF(Free)(ng/mL)-C3	C4	3	63	0.182276	0.0220545	0.160222	0.204331

[truncated: 8 more sheets: Sup Figure 2,3,4 log plots, Supplementary Table 3-grade1, Supplementary Table 3-grade2, Supplementary Table 3-grade3, Supplementary Table 3-grade4, Supplementary Table 4, Supplementary Table 5, Supplementary Table 6]
